# Supplementary material for: Computational linguistics based text emotion analysis using enhanced beetle antenna search with deep learning during COVID-19 pandemic
Source: PeerJ Comput Sci. 2023 Dec 6;9:e1714. doi: 10.7717/peerj-cs.1714 (PMC10773760; doi:10.7717/peerj-cs.1714)
Supplement: Supplemental Information 1 [file peerj-cs-09-1714-s001.zip]

Archive with 5 entries (5 files):
- emotionGroupsApril.csv
- emotionGroupsFeb.csv
- emotionGroupsJune.csv
- emotionGroupsMarch.csv
- emotionGroupsMay.csv
