# Supplementary material for: Computational linguistics based text emotion analysis using enhanced beetle antenna search with deep learning during COVID-19 pandemic
Source: PeerJ Comput Sci. 2023 Dec 6;9:e1714. doi: 10.7717/peerj-cs.1714 (PMC10773760; doi:10.7717/peerj-cs.1714)
Supplement: Supplemental Information 1 [file peerj-cs-09-1714-s001.zip › emotionGroupsApril.csv]

	emotion_str	country	tweet	name	alpha-3	country-code	Country	Users (in million)	Source	Total Tweets	tweetpm	date
0	anger	Australia	108	Australia	AUS	36	Australia	5.0	Statista	22578.0	21.6	April
1	anger	Belgium	18	Belgium	BEL	56	Belgium	1.0		2268.0	18.0	April
2	anger	Brazil	18	Brazil	BRA	76	Brazil	14.35	Statista	1734.0	1.2543554006968642	April
3	anger	Canada	258	Canada	CAN	124	Canada	8.15	Statista	38382.0	31.65644171779141	April
4	anger	China	6	China	CHN	156	China	2.0	NY Times	7482.0	3.0	April
5	anger	France	30	France	FRA	250	France	8.9	Statista	3192.0	3.3707865168539324	April
6	anger	Germany	54	Germany	DEU	276	Germany	6.1	Statista	4140.0	8.852459016393443	April
7	anger	Ghana	96	Ghana	GHA	288	Ghana	2.0		6312.0	48.0	April
8	anger	Hong Kong	6	Hong Kong	HKG	344	Hong Kong	1.5		2994.0	4.0	April
9	anger	India	636	India	IND	356	India	13.15	Statista	90480.0	48.365019011406844	April
10	anger	Indonesia	42	Indonesia	IDN	360	Indonesia	11.8		3954.0	3.559322033898305	April
11	anger	Ireland	66	Ireland	IRL	372	Ireland	2.5		12138.0	26.4	April
12	anger	Italy	60	Italy	ITA	380	Italy	2.5		3822.0	24.0	April
13	anger	Japan	36	Japan	JPN	392	Japan	48.45	Statista	4314.0	0.7430340557275541	April
14	anger	Kenya	84	Kenya	KEN	404	Kenya	8.2	google	9228.0	10.24390243902439	April
15	anger	Kingdom of Saudi Arabia	12	Kingdom of Saudi Arabia	SAU	682	Kingdom of Saudi Arabia	15.0	Statista	1404.0	0.8	April
16	anger	Malaysia	78	Malaysia	MYS	458	Malaysia	3.9	Statista	6930.0	20.0	April
17	anger	Mexico	6	Mexico	MEX	484	Mexico	25.7		1746.0	0.23346303501945526	April
18	anger	New Zealand	42	New Zealand	NZL	554	New Zealand	0.9	google	4464.0	46.666666666666664	April
19	anger	Nigeria	450	Nigeria	NGA	566	Nigeria	8.4		38400.0	53.57142857142857	April
20	anger	Pakistan	42	Pakistan	PAK	586	Pakistan	2.6	google	8358.0	16.153846153846153	April
21	anger	Republic of Korea	6	Republic of Korea	KOR	410	Republic of Korea	6.05	Statista	1848.0	0.9917355371900827	April
22	anger	Republic of the Philippines	114	Republic of the Philippines	PHL	608	Republic of the Philippines	7.15	Statista	11472.0	15.944055944055943	April
23	anger	Singapore	12	Singapore	SGP	702	Singapore	1.3		3246.0	9.23076923076923	April
24	anger	South Africa	276	South Africa	ZAF	710	South Africa	8.5	Business Tech	27030.0	32.470588235294116	April
25	anger	Spain	66	Spain	ESP	724	Spain	8.4	Statista	4080.0	7.857142857142857	April
26	anger	Sri Lanka	6	Sri Lanka	LKA	144	Sri Lanka	0.5		1698.0	12.0	April
27	anger	Sweden	6	Sweden	SWE	752	Sweden	2.0		1422.0	3.0	April
28	anger	Switzerland	24	Switzerland	CHE	756	Switzerland	0.8	Digital report switzerland	1902.0	30.0	April
29	anger	Thailand	6	Thailand	THA	764	Thailand	7.35	Statista	2736.0	0.8163265306122449	April
30	anger	The Netherlands	60	The Netherlands	NLD	528	The Netherlands	2.8		2970.0	21.42857142857143	April
31	anger	Turkey	6	Turkey	TUR	792	Turkey	13.65	Statista	1134.0	0.43956043956043955	April
32	anger	Uganda	12	Uganda	UGA	800						April
33	anger	United Arab Emirates	42	United Arab Emirates	ARE	784	United Arab Emirates	5.21		4032.0	8.061420345489443	April
34	anger	United Kingdom	936	United Kingdom	GBR	826	United Kingdom	17.75	Statista	139284.0	52.732394366197184	April
35	anger	United States	3198	United States	USA	840	United States	64.2	Statista	454626.0	49.81308411214953	April
36	boredom	Australia	72	Australia	AUS	36	Australia	5.0	Statista	22578.0	14.4	April
37	boredom	Belgium	12	Belgium	BEL	56	Belgium	1.0		2268.0	12.0	April
38	boredom	Brazil	6	Brazil	BRA	76	Brazil	14.35	Statista	1734.0	0.4181184668989547	April
39	boredom	Canada	108	Canada	CAN	124	Canada	8.15	Statista	38382.0	13.251533742331288	April
40	boredom	France	6	France	FRA	250	France	8.9	Statista	3192.0	0.6741573033707865	April
41	boredom	Germany	6	Germany	DEU	276	Germany	6.1	Statista	4140.0	0.9836065573770493	April
42	boredom	Ghana	30	Ghana	GHA	288	Ghana	2.0		6312.0	15.0	April
43	boredom	Hong Kong	6	Hong Kong	HKG	344	Hong Kong	1.5		2994.0	4.0	April
44	boredom	India	150	India	IND	356	India	13.15	Statista	90480.0	11.406844106463877	April
45	boredom	Indonesia	30	Indonesia	IDN	360	Indonesia	11.8		3954.0	2.542372881355932	April
46	boredom	Ireland	18	Ireland	IRL	372	Ireland	2.5		12138.0	7.2	April
47	boredom	Italy	6	Italy	ITA	380	Italy	2.5		3822.0	2.4	April
48	boredom	Japan	24	Japan	JPN	392	Japan	48.45	Statista	4314.0	0.49535603715170273	April
49	boredom	Kenya	42	Kenya	KEN	404	Kenya	8.2	google	9228.0	5.121951219512195	April
50	boredom	Kingdom of Saudi Arabia	12	Kingdom of Saudi Arabia	SAU	682	Kingdom of Saudi Arabia	15.0	Statista	1404.0	0.8	April
51	boredom	Malaysia	42	Malaysia	MYS	458	Malaysia	3.9	Statista	6930.0	10.76923076923077	April
52	boredom	Mexico	6	Mexico	MEX	484	Mexico	25.7		1746.0	0.23346303501945526	April
53	boredom	New Zealand	18	New Zealand	NZL	554	New Zealand	0.9	google	4464.0	20.0	April
54	boredom	Nigeria	216	Nigeria	NGA	566	Nigeria	8.4		38400.0	25.71428571428571	April
55	boredom	Pakistan	18	Pakistan	PAK	586	Pakistan	2.6	google	8358.0	6.9230769230769225	April
56	boredom	Republic of the Philippines	36	Republic of the Philippines	PHL	608	Republic of the Philippines	7.15	Statista	11472.0	5.034965034965035	April
57	boredom	Singapore	30	Singapore	SGP	702	Singapore	1.3		3246.0	23.076923076923077	April
58	boredom	South Africa	252	South Africa	ZAF	710	South Africa	8.5	Business Tech	27030.0	29.647058823529413	April
59	boredom	Spain	18	Spain	ESP	724	Spain	8.4	Statista	4080.0	2.142857142857143	April
60	boredom	The Netherlands	18	The Netherlands	NLD	528	The Netherlands	2.8		2970.0	6.428571428571429	April
61	boredom	Turkey	6	Turkey	TUR	792	Turkey	13.65	Statista	1134.0	0.43956043956043955	April
62	boredom	Uganda	24	Uganda	UGA	800						April
63	boredom	United Arab Emirates	18	United Arab Emirates	ARE	784	United Arab Emirates	5.21		4032.0	3.45489443378119	April
64	boredom	United Kingdom	480	United Kingdom	GBR	826	United Kingdom	17.75	Statista	139284.0	27.04225352112676	April
65	boredom	United States	1260	United States	USA	840	United States	64.2	Statista	454626.0	19.626168224299064	April
66	depressed	Australia	390	Australia	AUS	36	Australia	5.0	Statista	22578.0	78.0	April
67	depressed	Belgium	48	Belgium	BEL	56	Belgium	1.0		2268.0	48.0	April
68	depressed	Brazil	48	Brazil	BRA	76	Brazil	14.35	Statista	1734.0	3.3449477351916377	April
69	depressed	Canada	1038	Canada	CAN	124	Canada	8.15	Statista	38382.0	127.36196319018404	April
70	depressed	China	108	China	CHN	156	China	2.0	NY Times	7482.0	54.0	April
71	depressed	France	78	France	FRA	250	France	8.9	Statista	3192.0	8.764044943820224	April
72	depressed	Germany	84	Germany	DEU	276	Germany	6.1	Statista	4140.0	13.77049180327869	April
73	depressed	Ghana	144	Ghana	GHA	288	Ghana	2.0		6312.0	72.0	April
74	depressed	India	2226	India	IND	356	India	13.15	Statista	90480.0	169.27756653992395	April
75	depressed	Indonesia	138	Indonesia	IDN	360	Indonesia	11.8		3954.0	11.694915254237287	April
76	depressed	Ireland	372	Ireland	IRL	372	Ireland	2.5		12138.0	148.8	April
77	depressed	Italy	78	Italy	ITA	380	Italy	2.5		3822.0	31.2	April
78	depressed	Japan	42	Japan	JPN	392	Japan	48.45	Statista	4314.0	0.8668730650154798	April
79	depressed	Kenya	84	Kenya	KEN	404	Kenya	8.2	google	9228.0	10.24390243902439	April
80	depressed	Kingdom of Saudi Arabia	36	Kingdom of Saudi Arabia	SAU	682	Kingdom of Saudi Arabia	15.0	Statista	1404.0	2.4	April
81	depressed	Malaysia	156	Malaysia	MYS	458	Malaysia	3.9	Statista	6930.0	40.0	April
82	depressed	Mexico	54	Mexico	MEX	484	Mexico	25.7		1746.0	2.1011673151750974	April
83	depressed	New Zealand	162	New Zealand	NZL	554	New Zealand	0.9	google	4464.0	180.0	April
84	depressed	Nigeria	858	Nigeria	NGA	566	Nigeria	8.4		38400.0	102.14285714285714	April
85	depressed	Pakistan	174	Pakistan	PAK	586	Pakistan	2.6	google	8358.0	66.92307692307692	April
86	depressed	Republic of Korea	6	Republic of Korea	KOR	410	Republic of Korea	6.05	Statista	1848.0	0.9917355371900827	April
87	depressed	Republic of the Philippines	234	Republic of the Philippines	PHL	608	Republic of the Philippines	7.15	Statista	11472.0	32.72727272727273	April
88	depressed	Singapore	42	Singapore	SGP	702	Singapore	1.3		3246.0	32.30769230769231	April
89	depressed	South Africa	696	South Africa	ZAF	710	South Africa	8.5	Business Tech	27030.0	81.88235294117646	April
90	depressed	Spain	66	Spain	ESP	724	Spain	8.4	Statista	4080.0	7.857142857142857	April
91	depressed	Sri Lanka	24	Sri Lanka	LKA	144	Sri Lanka	0.5		1698.0	48.0	April
92	depressed	Sweden	18	Sweden	SWE	752	Sweden	2.0		1422.0	9.0	April
93	depressed	Switzerland	60	Switzerland	CHE	756	Switzerland	0.8	Digital report switzerland	1902.0	75.0	April
94	depressed	Thailand	42	Thailand	THA	764	Thailand	7.35	Statista	2736.0	5.714285714285714	April
95	depressed	The Netherlands	66	The Netherlands	NLD	528	The Netherlands	2.8		2970.0	23.571428571428573	April
96	depressed	Turkey	36	Turkey	TUR	792	Turkey	13.65	Statista	1134.0	2.6373626373626373	April
97	depressed	Uganda	96	Uganda	UGA	800						April
98	depressed	United Arab Emirates	84	United Arab Emirates	ARE	784	United Arab Emirates	5.21		4032.0	16.122840690978887	April
99	depressed	United Kingdom	4686	United Kingdom	GBR	826	United Kingdom	17.75	Statista	139284.0	264.0	April
100	depressed	United States	8742	United States	USA	840	United States	64.2	Statista	454626.0	136.1682242990654	April
101	empty	Australia	348	Australia	AUS	36	Australia	5.0	Statista	22578.0	69.6	April
102	empty	Belgium	6	Belgium	BEL	56	Belgium	1.0		2268.0	6.0	April
103	empty	Brazil	30	Brazil	BRA	76	Brazil	14.35	Statista	1734.0	2.0905923344947737	April
104	empty	Canada	336	Canada	CAN	124	Canada	8.15	Statista	38382.0	41.22699386503067	April
105	empty	China	18	China	CHN	156	China	2.0	NY Times	7482.0	9.0	April
106	empty	France	24	France	FRA	250	France	8.9	Statista	3192.0	2.696629213483146	April
107	empty	Germany	42	Germany	DEU	276	Germany	6.1	Statista	4140.0	6.885245901639345	April
108	empty	Ghana	162	Ghana	GHA	288	Ghana	2.0		6312.0	81.0	April
109	empty	Hong Kong	12	Hong Kong	HKG	344	Hong Kong	1.5		2994.0	8.0	April
110	empty	India	1476	India	IND	356	India	13.15	Statista	90480.0	112.24334600760456	April
111	empty	Indonesia	48	Indonesia	IDN	360	Indonesia	11.8		3954.0	4.067796610169491	April
112	empty	Ireland	102	Ireland	IRL	372	Ireland	2.5		12138.0	40.8	April
113	empty	Italy	12	Italy	ITA	380	Italy	2.5		3822.0	4.8	April
114	empty	Japan	18	Japan	JPN	392	Japan	48.45	Statista	4314.0	0.37151702786377705	April
115	empty	Kenya	120	Kenya	KEN	404	Kenya	8.2	google	9228.0	14.634146341463415	April
116	empty	Kingdom of Saudi Arabia	12	Kingdom of Saudi Arabia	SAU	682	Kingdom of Saudi Arabia	15.0	Statista	1404.0	0.8	April
117	empty	Malaysia	84	Malaysia	MYS	458	Malaysia	3.9	Statista	6930.0	21.53846153846154	April
118	empty	New Zealand	90	New Zealand	NZL	554	New Zealand	0.9	google	4464.0	100.0	April
119	empty	Nigeria	666	Nigeria	NGA	566	Nigeria	8.4		38400.0	79.28571428571428	April
120	empty	Pakistan	120	Pakistan	PAK	586	Pakistan	2.6	google	8358.0	46.15384615384615	April
121	empty	Republic of the Philippines	96	Republic of the Philippines	PHL	608	Republic of the Philippines	7.15	Statista	11472.0	13.426573426573427	April
122	empty	Singapore	30	Singapore	SGP	702	Singapore	1.3		3246.0	23.076923076923077	April
123	empty	South Africa	588	South Africa	ZAF	710	South Africa	8.5	Business Tech	27030.0	69.17647058823529	April
124	empty	Spain	36	Spain	ESP	724	Spain	8.4	Statista	4080.0	4.285714285714286	April
125	empty	Sri Lanka	36	Sri Lanka	LKA	144	Sri Lanka	0.5		1698.0	72.0	April
126	empty	Sweden	12	Sweden	SWE	752	Sweden	2.0		1422.0	6.0	April
127	empty	Switzerland	24	Switzerland	CHE	756	Switzerland	0.8	Digital report switzerland	1902.0	30.0	April
128	empty	Thailand	18	Thailand	THA	764	Thailand	7.35	Statista	2736.0	2.4489795918367347	April
129	empty	The Netherlands	24	The Netherlands	NLD	528	The Netherlands	2.8		2970.0	8.571428571428571	April
130	empty	Turkey	18	Turkey	TUR	792	Turkey	13.65	Statista	1134.0	1.3186813186813187	April
131	empty	Uganda	66	Uganda	UGA	800						April
132	empty	United Arab Emirates	18	United Arab Emirates	ARE	784	United Arab Emirates	5.21		4032.0	3.45489443378119	April
133	empty	United Kingdom	1524	United Kingdom	GBR	826	United Kingdom	17.75	Statista	139284.0	85.85915492957747	April
134	empty	United States	4548	United States	USA	840	United States	64.2	Statista	454626.0	70.8411214953271	April
135	enthusiasm	Australia	276	Australia	AUS	36	Australia	5.0	Statista	22578.0	55.2	April
136	enthusiasm	Belgium	42	Belgium	BEL	56	Belgium	1.0		2268.0	42.0	April
137	enthusiasm	Brazil	30	Brazil	BRA	76	Brazil	14.35	Statista	1734.0	2.0905923344947737	April
138	enthusiasm	Canada	588	Canada	CAN	124	Canada	8.15	Statista	38382.0	72.14723926380368	April
139	enthusiasm	China	54	China	CHN	156	China	2.0	NY Times	7482.0	27.0	April
140	enthusiasm	France	36	France	FRA	250	France	8.9	Statista	3192.0	4.044943820224719	April
141	enthusiasm	Germany	66	Germany	DEU	276	Germany	6.1	Statista	4140.0	10.819672131147541	April
142	enthusiasm	Ghana	126	Ghana	GHA	288	Ghana	2.0		6312.0	63.0	April
143	enthusiasm	Hong Kong	12	Hong Kong	HKG	344	Hong Kong	1.5		2994.0	8.0	April
144	enthusiasm	India	3318	India	IND	356	India	13.15	Statista	90480.0	252.31939163498097	April
145	enthusiasm	Indonesia	66	Indonesia	IDN	360	Indonesia	11.8		3954.0	5.59322033898305	April
146	enthusiasm	Ireland	192	Ireland	IRL	372	Ireland	2.5		12138.0	76.8	April
147	enthusiasm	Italy	24	Italy	ITA	380	Italy	2.5		3822.0	9.6	April
148	enthusiasm	Japan	72	Japan	JPN	392	Japan	48.45	Statista	4314.0	1.4860681114551082	April
149	enthusiasm	Kenya	204	Kenya	KEN	404	Kenya	8.2	google	9228.0	24.878048780487806	April
150	enthusiasm	Malaysia	120	Malaysia	MYS	458	Malaysia	3.9	Statista	6930.0	30.76923076923077	April
151	enthusiasm	Mexico	24	Mexico	MEX	484	Mexico	25.7		1746.0	0.933852140077821	April
152	enthusiasm	New Zealand	60	New Zealand	NZL	554	New Zealand	0.9	google	4464.0	66.66666666666667	April
153	enthusiasm	Nigeria	804	Nigeria	NGA	566	Nigeria	8.4		38400.0	95.71428571428571	April
154	enthusiasm	Pakistan	264	Pakistan	PAK	586	Pakistan	2.6	google	8358.0	101.53846153846153	April
155	enthusiasm	Republic of the Philippines	156	Republic of the Philippines	PHL	608	Republic of the Philippines	7.15	Statista	11472.0	21.818181818181817	April
156	enthusiasm	Singapore	42	Singapore	SGP	702	Singapore	1.3		3246.0	32.30769230769231	April
157	enthusiasm	South Africa	402	South Africa	ZAF	710	South Africa	8.5	Business Tech	27030.0	47.294117647058826	April
158	enthusiasm	Spain	36	Spain	ESP	724	Spain	8.4	Statista	4080.0	4.285714285714286	April
159	enthusiasm	Sri Lanka	36	Sri Lanka	LKA	144	Sri Lanka	0.5		1698.0	72.0	April
160	enthusiasm	Sweden	24	Sweden	SWE	752	Sweden	2.0		1422.0	12.0	April
161	enthusiasm	Switzerland	30	Switzerland	CHE	756	Switzerland	0.8	Digital report switzerland	1902.0	37.5	April
162	enthusiasm	Thailand	24	Thailand	THA	764	Thailand	7.35	Statista	2736.0	3.2653061224489797	April
163	enthusiasm	The Netherlands	54	The Netherlands	NLD	528	The Netherlands	2.8		2970.0	19.28571428571429	April
164	enthusiasm	Turkey	18	Turkey	TUR	792	Turkey	13.65	Statista	1134.0	1.3186813186813187	April
165	enthusiasm	Uganda	108	Uganda	UGA	800						April
166	enthusiasm	United Arab Emirates	72	United Arab Emirates	ARE	784	United Arab Emirates	5.21		4032.0	13.81957773512476	April
167	enthusiasm	United Kingdom	2502	United Kingdom	GBR	826	United Kingdom	17.75	Statista	139284.0	140.95774647887325	April
168	enthusiasm	United States	6036	United States	USA	840	United States	64.2	Statista	454626.0	94.01869158878505	April
169	fun	Australia	276	Australia	AUS	36	Australia	5.0	Statista	22578.0	55.2	April
170	fun	Belgium	24	Belgium	BEL	56	Belgium	1.0		2268.0	24.0	April
171	fun	Brazil	24	Brazil	BRA	76	Brazil	14.35	Statista	1734.0	1.6724738675958188	April
172	fun	Canada	486	Canada	CAN	124	Canada	8.15	Statista	38382.0	59.6319018404908	April
173	fun	China	42	China	CHN	156	China	2.0	NY Times	7482.0	21.0	April
174	fun	France	36	France	FRA	250	France	8.9	Statista	3192.0	4.044943820224719	April
175	fun	Germany	114	Germany	DEU	276	Germany	6.1	Statista	4140.0	18.688524590163937	April
176	fun	Ghana	246	Ghana	GHA	288	Ghana	2.0		6312.0	123.0	April
177	fun	Hong Kong	12	Hong Kong	HKG	344	Hong Kong	1.5		2994.0	8.0	April
178	fun	India	1110	India	IND	356	India	13.15	Statista	90480.0	84.4106463878327	April
179	fun	Indonesia	78	Indonesia	IDN	360	Indonesia	11.8		3954.0	6.610169491525423	April
180	fun	Ireland	198	Ireland	IRL	372	Ireland	2.5		12138.0	79.2	April
181	fun	Italy	84	Italy	ITA	380	Italy	2.5		3822.0	33.6	April
182	fun	Japan	12	Japan	JPN	392	Japan	48.45	Statista	4314.0	0.24767801857585137	April
183	fun	Kenya	180	Kenya	KEN	404	Kenya	8.2	google	9228.0	21.951219512195124	April
184	fun	Kingdom of Saudi Arabia	30	Kingdom of Saudi Arabia	SAU	682	Kingdom of Saudi Arabia	15.0	Statista	1404.0	2.0	April
185	fun	Malaysia	120	Malaysia	MYS	458	Malaysia	3.9	Statista	6930.0	30.76923076923077	April
186	fun	Mexico	30	Mexico	MEX	484	Mexico	25.7		1746.0	1.1673151750972763	April
187	fun	New Zealand	102	New Zealand	NZL	554	New Zealand	0.9	google	4464.0	113.33333333333333	April
188	fun	Nigeria	936	Nigeria	NGA	566	Nigeria	8.4		38400.0	111.42857142857143	April
189	fun	Pakistan	54	Pakistan	PAK	586	Pakistan	2.6	google	8358.0	20.76923076923077	April
190	fun	Republic of Korea	12	Republic of Korea	KOR	410	Republic of Korea	6.05	Statista	1848.0	1.9834710743801653	April
191	fun	Republic of the Philippines	78	Republic of the Philippines	PHL	608	Republic of the Philippines	7.15	Statista	11472.0	10.909090909090908	April
192	fun	Singapore	48	Singapore	SGP	702	Singapore	1.3		3246.0	36.92307692307692	April
193	fun	South Africa	792	South Africa	ZAF	710	South Africa	8.5	Business Tech	27030.0	93.17647058823529	April
194	fun	Spain	78	Spain	ESP	724	Spain	8.4	Statista	4080.0	9.285714285714285	April
195	fun	Sri Lanka	36	Sri Lanka	LKA	144	Sri Lanka	0.5		1698.0	72.0	April
196	fun	Sweden	18	Sweden	SWE	752	Sweden	2.0		1422.0	9.0	April
197	fun	Switzerland	30	Switzerland	CHE	756	Switzerland	0.8	Digital report switzerland	1902.0	37.5	April
198	fun	Thailand	36	Thailand	THA	764	Thailand	7.35	Statista	2736.0	4.8979591836734695	April
199	fun	The Netherlands	66	The Netherlands	NLD	528	The Netherlands	2.8		2970.0	23.571428571428573	April
200	fun	Turkey	12	Turkey	TUR	792	Turkey	13.65	Statista	1134.0	0.8791208791208791	April
201	fun	Uganda	96	Uganda	UGA	800						April
202	fun	United Arab Emirates	90	United Arab Emirates	ARE	784	United Arab Emirates	5.21		4032.0	17.27447216890595	April
203	fun	United Kingdom	2544	United Kingdom	GBR	826	United Kingdom	17.75	Statista	139284.0	143.32394366197184	April
204	fun	United States	4764	United States	USA	840	United States	64.2	Statista	454626.0	74.2056074766355	April
205	hate	Australia	756	Australia	AUS	36	Australia	5.0	Statista	22578.0	151.2	April
206	hate	Belgium	54	Belgium	BEL	56	Belgium	1.0		2268.0	54.0	April
207	hate	Brazil	78	Brazil	BRA	76	Brazil	14.35	Statista	1734.0	5.435540069686411	April
208	hate	Canada	1548	Canada	CAN	124	Canada	8.15	Statista	38382.0	189.93865030674846	April
209	hate	China	90	China	CHN	156	China	2.0	NY Times	7482.0	45.0	April
210	hate	France	66	France	FRA	250	France	8.9	Statista	3192.0	7.415730337078651	April
211	hate	Germany	96	Germany	DEU	276	Germany	6.1	Statista	4140.0	15.737704918032788	April
212	hate	Ghana	186	Ghana	GHA	288	Ghana	2.0		6312.0	93.0	April
213	hate	Hong Kong	78	Hong Kong	HKG	344	Hong Kong	1.5		2994.0	52.0	April
214	hate	India	3870	India	IND	356	India	13.15	Statista	90480.0	294.296577946768	April
215	hate	Indonesia	72	Indonesia	IDN	360	Indonesia	11.8		3954.0	6.101694915254237	April
216	hate	Ireland	588	Ireland	IRL	372	Ireland	2.5		12138.0	235.2	April
217	hate	Italy	114	Italy	ITA	380	Italy	2.5		3822.0	45.6	April
218	hate	Japan	78	Japan	JPN	392	Japan	48.45	Statista	4314.0	1.609907120743034	April
219	hate	Kenya	366	Kenya	KEN	404	Kenya	8.2	google	9228.0	44.63414634146342	April
220	hate	Kingdom of Saudi Arabia	24	Kingdom of Saudi Arabia	SAU	682	Kingdom of Saudi Arabia	15.0	Statista	1404.0	1.6	April
221	hate	Malaysia	138	Malaysia	MYS	458	Malaysia	3.9	Statista	6930.0	35.38461538461539	April
222	hate	Mexico	72	Mexico	MEX	484	Mexico	25.7		1746.0	2.8015564202334633	April
223	hate	New Zealand	138	New Zealand	NZL	554	New Zealand	0.9	google	4464.0	153.33333333333334	April
224	hate	Nigeria	1770	Nigeria	NGA	566	Nigeria	8.4		38400.0	210.7142857142857	April
225	hate	Pakistan	372	Pakistan	PAK	586	Pakistan	2.6	google	8358.0	143.07692307692307	April
226	hate	Republic of Korea	18	Republic of Korea	KOR	410	Republic of Korea	6.05	Statista	1848.0	2.9752066115702482	April
227	hate	Republic of the Philippines	300	Republic of the Philippines	PHL	608	Republic of the Philippines	7.15	Statista	11472.0	41.95804195804195	April
228	hate	Singapore	78	Singapore	SGP	702	Singapore	1.3		3246.0	60.0	April
229	hate	South Africa	1452	South Africa	ZAF	710	South Africa	8.5	Business Tech	27030.0	170.8235294117647	April
230	hate	Spain	84	Spain	ESP	724	Spain	8.4	Statista	4080.0	10.0	April
231	hate	Sri Lanka	72	Sri Lanka	LKA	144	Sri Lanka	0.5		1698.0	144.0	April
232	hate	Sweden	36	Sweden	SWE	752	Sweden	2.0		1422.0	18.0	April
233	hate	Switzerland	30	Switzerland	CHE	756	Switzerland	0.8	Digital report switzerland	1902.0	37.5	April
234	hate	Thailand	54	Thailand	THA	764	Thailand	7.35	Statista	2736.0	7.346938775510204	April
235	hate	The Netherlands	84	The Netherlands	NLD	528	The Netherlands	2.8		2970.0	30.000000000000004	April
236	hate	Turkey	42	Turkey	TUR	792	Turkey	13.65	Statista	1134.0	3.0769230769230766	April
237	hate	Uganda	192	Uganda	UGA	800						April
238	hate	United Arab Emirates	138	United Arab Emirates	ARE	784	United Arab Emirates	5.21		4032.0	26.48752399232246	April
239	hate	United Kingdom	5322	United Kingdom	GBR	826	United Kingdom	17.75	Statista	139284.0	299.83098591549293	April
240	hate	United States	23940	United States	USA	840	United States	64.2	Statista	454626.0	372.8971962616822	April
241	relief	Australia	396	Australia	AUS	36	Australia	5.0	Statista	22578.0	79.2	April
242	relief	Belgium	36	Belgium	BEL	56	Belgium	1.0		2268.0	36.0	April
243	relief	Brazil	12	Brazil	BRA	76	Brazil	14.35	Statista	1734.0	0.8362369337979094	April
244	relief	Canada	954	Canada	CAN	124	Canada	8.15	Statista	38382.0	117.05521472392637	April
245	relief	China	48	China	CHN	156	China	2.0	NY Times	7482.0	24.0	April
246	relief	France	78	France	FRA	250	France	8.9	Statista	3192.0	8.764044943820224	April
247	relief	Germany	90	Germany	DEU	276	Germany	6.1	Statista	4140.0	14.754098360655739	April
248	relief	Ghana	144	Ghana	GHA	288	Ghana	2.0		6312.0	72.0	April
249	relief	Hong Kong	18	Hong Kong	HKG	344	Hong Kong	1.5		2994.0	12.0	April
250	relief	India	2682	India	IND	356	India	13.15	Statista	90480.0	203.95437262357413	April
251	relief	Indonesia	102	Indonesia	IDN	360	Indonesia	11.8		3954.0	8.64406779661017	April
252	relief	Ireland	264	Ireland	IRL	372	Ireland	2.5		12138.0	105.6	April
253	relief	Italy	36	Italy	ITA	380	Italy	2.5		3822.0	14.4	April
254	relief	Japan	36	Japan	JPN	392	Japan	48.45	Statista	4314.0	0.7430340557275541	April
255	relief	Kenya	120	Kenya	KEN	404	Kenya	8.2	google	9228.0	14.634146341463415	April
256	relief	Kingdom of Saudi Arabia	36	Kingdom of Saudi Arabia	SAU	682	Kingdom of Saudi Arabia	15.0	Statista	1404.0	2.4	April
257	relief	Malaysia	192	Malaysia	MYS	458	Malaysia	3.9	Statista	6930.0	49.23076923076923	April
258	relief	Mexico	36	Mexico	MEX	484	Mexico	25.7		1746.0	1.4007782101167316	April
259	relief	New Zealand	144	New Zealand	NZL	554	New Zealand	0.9	google	4464.0	160.0	April
260	relief	Nigeria	1020	Nigeria	NGA	566	Nigeria	8.4		38400.0	121.42857142857142	April
261	relief	Pakistan	282	Pakistan	PAK	586	Pakistan	2.6	google	8358.0	108.46153846153845	April
262	relief	Republic of Korea	18	Republic of Korea	KOR	410	Republic of Korea	6.05	Statista	1848.0	2.9752066115702482	April
263	relief	Republic of the Philippines	192	Republic of the Philippines	PHL	608	Republic of the Philippines	7.15	Statista	11472.0	26.853146853146853	April
264	relief	Singapore	42	Singapore	SGP	702	Singapore	1.3		3246.0	32.30769230769231	April
265	relief	South Africa	708	South Africa	ZAF	710	South Africa	8.5	Business Tech	27030.0	83.29411764705883	April
266	relief	Spain	48	Spain	ESP	724	Spain	8.4	Statista	4080.0	5.714285714285714	April
267	relief	Sri Lanka	36	Sri Lanka	LKA	144	Sri Lanka	0.5		1698.0	72.0	April
268	relief	Sweden	12	Sweden	SWE	752	Sweden	2.0		1422.0	6.0	April
269	relief	Switzerland	42	Switzerland	CHE	756	Switzerland	0.8	Digital report switzerland	1902.0	52.5	April
270	relief	Thailand	42	Thailand	THA	764	Thailand	7.35	Statista	2736.0	5.714285714285714	April
271	relief	The Netherlands	36	The Netherlands	NLD	528	The Netherlands	2.8		2970.0	12.857142857142858	April
272	relief	Turkey	30	Turkey	TUR	792	Turkey	13.65	Statista	1134.0	2.1978021978021975	April
273	relief	Uganda	120	Uganda	UGA	800						April
274	relief	United Arab Emirates	120	United Arab Emirates	ARE	784	United Arab Emirates	5.21		4032.0	23.032629558541267	April
275	relief	United Kingdom	4014	United Kingdom	GBR	826	United Kingdom	17.75	Statista	139284.0	226.14084507042253	April
276	relief	United States	7980	United States	USA	840	United States	64.2	Statista	454626.0	124.29906542056074	April
277	sadness	Australia	456	Australia	AUS	36	Australia	5.0	Statista	22578.0	91.2	April
278	sadness	Belgium	42	Belgium	BEL	56	Belgium	1.0		2268.0	42.0	April
279	sadness	Brazil	18	Brazil	BRA	76	Brazil	14.35	Statista	1734.0	1.2543554006968642	April
280	sadness	Canada	942	Canada	CAN	124	Canada	8.15	Statista	38382.0	115.58282208588956	April
281	sadness	China	66	China	CHN	156	China	2.0	NY Times	7482.0	33.0	April
282	sadness	France	84	France	FRA	250	France	8.9	Statista	3192.0	9.438202247191011	April
283	sadness	Germany	102	Germany	DEU	276	Germany	6.1	Statista	4140.0	16.721311475409838	April
284	sadness	Ghana	156	Ghana	GHA	288	Ghana	2.0		6312.0	78.0	April
285	sadness	Hong Kong	6	Hong Kong	HKG	344	Hong Kong	1.5		2994.0	4.0	April
286	sadness	India	2508	India	IND	356	India	13.15	Statista	90480.0	190.72243346007605	April
287	sadness	Indonesia	66	Indonesia	IDN	360	Indonesia	11.8		3954.0	5.59322033898305	April
288	sadness	Ireland	264	Ireland	IRL	372	Ireland	2.5		12138.0	105.6	April
289	sadness	Italy	54	Italy	ITA	380	Italy	2.5		3822.0	21.6	April
290	sadness	Japan	60	Japan	JPN	392	Japan	48.45	Statista	4314.0	1.2383900928792568	April
291	sadness	Kenya	204	Kenya	KEN	404	Kenya	8.2	google	9228.0	24.878048780487806	April
292	sadness	Kingdom of Saudi Arabia	24	Kingdom of Saudi Arabia	SAU	682	Kingdom of Saudi Arabia	15.0	Statista	1404.0	1.6	April
293	sadness	Malaysia	84	Malaysia	MYS	458	Malaysia	3.9	Statista	6930.0	21.53846153846154	April
294	sadness	Mexico	24	Mexico	MEX	484	Mexico	25.7		1746.0	0.933852140077821	April
295	sadness	New Zealand	120	New Zealand	NZL	554	New Zealand	0.9	google	4464.0	133.33333333333334	April
296	sadness	Nigeria	1074	Nigeria	NGA	566	Nigeria	8.4		38400.0	127.85714285714285	April
297	sadness	Pakistan	240	Pakistan	PAK	586	Pakistan	2.6	google	8358.0	92.3076923076923	April
298	sadness	Republic of Korea	12	Republic of Korea	KOR	410	Republic of Korea	6.05	Statista	1848.0	1.9834710743801653	April
299	sadness	Republic of the Philippines	258	Republic of the Philippines	PHL	608	Republic of the Philippines	7.15	Statista	11472.0	36.08391608391608	April
300	sadness	Singapore	66	Singapore	SGP	702	Singapore	1.3		3246.0	50.76923076923077	April
301	sadness	South Africa	1002	South Africa	ZAF	710	South Africa	8.5	Business Tech	27030.0	117.88235294117646	April
302	sadness	Spain	90	Spain	ESP	724	Spain	8.4	Statista	4080.0	10.714285714285714	April
303	sadness	Sri Lanka	24	Sri Lanka	LKA	144	Sri Lanka	0.5		1698.0	48.0	April
304	sadness	Sweden	30	Sweden	SWE	752	Sweden	2.0		1422.0	15.0	April
305	sadness	Switzerland	18	Switzerland	CHE	756	Switzerland	0.8	Digital report switzerland	1902.0	22.5	April
306	sadness	Thailand	12	Thailand	THA	764	Thailand	7.35	Statista	2736.0	1.6326530612244898	April
307	sadness	The Netherlands	48	The Netherlands	NLD	528	The Netherlands	2.8		2970.0	17.142857142857142	April
308	sadness	Turkey	30	Turkey	TUR	792	Turkey	13.65	Statista	1134.0	2.1978021978021975	April
309	sadness	Uganda	132	Uganda	UGA	800						April
310	sadness	United Arab Emirates	66	United Arab Emirates	ARE	784	United Arab Emirates	5.21		4032.0	12.667946257197697	April
311	sadness	United Kingdom	3792	United Kingdom	GBR	826	United Kingdom	17.75	Statista	139284.0	213.6338028169014	April
312	sadness	United States	10266	United States	USA	840	United States	64.2	Statista	454626.0	159.90654205607476	April
313	surprise	Australia	894	Australia	AUS	36	Australia	5.0	Statista	22578.0	178.8	April
314	surprise	Belgium	66	Belgium	BEL	56	Belgium	1.0		2268.0	66.0	April
315	surprise	Brazil	54	Brazil	BRA	76	Brazil	14.35	Statista	1734.0	3.7630662020905925	April
316	surprise	Canada	1722	Canada	CAN	124	Canada	8.15	Statista	38382.0	211.2883435582822	April
317	surprise	China	174	China	CHN	156	China	2.0	NY Times	7482.0	87.0	April
318	surprise	France	162	France	FRA	250	France	8.9	Statista	3192.0	18.202247191011235	April
319	surprise	Germany	138	Germany	DEU	276	Germany	6.1	Statista	4140.0	22.622950819672134	April
320	surprise	Ghana	426	Ghana	GHA	288	Ghana	2.0		6312.0	213.0	April
321	surprise	Hong Kong	60	Hong Kong	HKG	344	Hong Kong	1.5		2994.0	40.0	April
322	surprise	India	4398	India	IND	356	India	13.15	Statista	90480.0	334.4486692015209	April
323	surprise	Indonesia	162	Indonesia	IDN	360	Indonesia	11.8		3954.0	13.728813559322033	April
324	surprise	Ireland	474	Ireland	IRL	372	Ireland	2.5		12138.0	189.6	April
325	surprise	Italy	126	Italy	ITA	380	Italy	2.5		3822.0	50.4	April
326	surprise	Japan	114	Japan	JPN	392	Japan	48.45	Statista	4314.0	2.3529411764705883	April
327	surprise	Kenya	426	Kenya	KEN	404	Kenya	8.2	google	9228.0	51.951219512195124	April
328	surprise	Kingdom of Saudi Arabia	42	Kingdom of Saudi Arabia	SAU	682	Kingdom of Saudi Arabia	15.0	Statista	1404.0	2.8	April
329	surprise	Malaysia	174	Malaysia	MYS	458	Malaysia	3.9	Statista	6930.0	44.61538461538461	April
330	surprise	Mexico	84	Mexico	MEX	484	Mexico	25.7		1746.0	3.2684824902723735	April
331	surprise	New Zealand	174	New Zealand	NZL	554	New Zealand	0.9	google	4464.0	193.33333333333331	April
332	surprise	Nigeria	1860	Nigeria	NGA	566	Nigeria	8.4		38400.0	221.42857142857142	April
333	surprise	Pakistan	336	Pakistan	PAK	586	Pakistan	2.6	google	8358.0	129.23076923076923	April
334	surprise	Republic of Korea	30	Republic of Korea	KOR	410	Republic of Korea	6.05	Statista	1848.0	4.958677685950414	April
335	surprise	Republic of the Philippines	390	Republic of the Philippines	PHL	608	Republic of the Philippines	7.15	Statista	11472.0	54.54545454545454	April
336	surprise	Singapore	102	Singapore	SGP	702	Singapore	1.3		3246.0	78.46153846153845	April
337	surprise	South Africa	1380	South Africa	ZAF	710	South Africa	8.5	Business Tech	27030.0	162.35294117647058	April
338	surprise	Spain	192	Spain	ESP	724	Spain	8.4	Statista	4080.0	22.857142857142858	April
339	surprise	Sri Lanka	96	Sri Lanka	LKA	144	Sri Lanka	0.5		1698.0	192.0	April
340	surprise	Sweden	30	Sweden	SWE	752	Sweden	2.0		1422.0	15.0	April
341	surprise	Switzerland	78	Switzerland	CHE	756	Switzerland	0.8	Digital report switzerland	1902.0	97.5	April
342	surprise	Thailand	90	Thailand	THA	764	Thailand	7.35	Statista	2736.0	12.244897959183675	April
343	surprise	The Netherlands	114	The Netherlands	NLD	528	The Netherlands	2.8		2970.0	40.714285714285715	April
344	surprise	Turkey	24	Turkey	TUR	792	Turkey	13.65	Statista	1134.0	1.7582417582417582	April
345	surprise	Uganda	216	Uganda	UGA	800						April
346	surprise	United Arab Emirates	150	United Arab Emirates	ARE	784	United Arab Emirates	5.21		4032.0	28.790786948176585	April
347	surprise	United Kingdom	5484	United Kingdom	GBR	826	United Kingdom	17.75	Statista	139284.0	308.9577464788732	April
348	surprise	United States	17850	United States	USA	840	United States	64.2	Statista	454626.0	278.03738317757006	April
349	worry	Australia	1818	Australia	AUS	36	Australia	5.0	Statista	22578.0	363.6	April
350	worry	Belgium	198	Belgium	BEL	56	Belgium	1.0		2268.0	198.0	April
351	worry	Brazil	126	Brazil	BRA	76	Brazil	14.35	Statista	1734.0	8.78048780487805	April
352	worry	Canada	3900	Canada	CAN	124	Canada	8.15	Statista	38382.0	478.5276073619632	April
353	worry	China	288	China	CHN	156	China	2.0	NY Times	7482.0	144.0	April
354	worry	France	240	France	FRA	250	France	8.9	Statista	3192.0	26.96629213483146	April
355	worry	Germany	306	Germany	DEU	276	Germany	6.1	Statista	4140.0	50.16393442622951	April
356	worry	Ghana	720	Ghana	GHA	288	Ghana	2.0		6312.0	360.0	April
357	worry	Hong Kong	120	Hong Kong	HKG	344	Hong Kong	1.5		2994.0	80.0	April
358	worry	India	12090	India	IND	356	India	13.15	Statista	90480.0	919.3916349809886	April
359	worry	Indonesia	282	Indonesia	IDN	360	Indonesia	11.8		3954.0	23.89830508474576	April
360	worry	Ireland	1164	Ireland	IRL	372	Ireland	2.5		12138.0	465.6	April
361	worry	Italy	198	Italy	ITA	380	Italy	2.5		3822.0	79.2	April
362	worry	Japan	270	Japan	JPN	392	Japan	48.45	Statista	4314.0	5.572755417956656	April
363	worry	Kenya	1308	Kenya	KEN	404	Kenya	8.2	google	9228.0	159.51219512195124	April
364	worry	Kingdom of Saudi Arabia	168	Kingdom of Saudi Arabia	SAU	682	Kingdom of Saudi Arabia	15.0	Statista	1404.0	11.2	April
365	worry	Malaysia	462	Malaysia	MYS	458	Malaysia	3.9	Statista	6930.0	118.46153846153847	April
366	worry	Mexico	150	Mexico	MEX	484	Mexico	25.7		1746.0	5.836575875486382	April
367	worry	New Zealand	444	New Zealand	NZL	554	New Zealand	0.9	google	4464.0	493.3333333333333	April
368	worry	Nigeria	4968	Nigeria	NGA	566	Nigeria	8.4		38400.0	591.4285714285714	April
369	worry	Pakistan	756	Pakistan	PAK	586	Pakistan	2.6	google	8358.0	290.7692307692308	April
370	worry	Republic of Korea	78	Republic of Korea	KOR	410	Republic of Korea	6.05	Statista	1848.0	12.892561983471074	April
371	worry	Republic of the Philippines	870	Republic of the Philippines	PHL	608	Republic of the Philippines	7.15	Statista	11472.0	121.67832167832167	April
372	worry	Singapore	180	Singapore	SGP	702	Singapore	1.3		3246.0	138.46153846153845	April
373	worry	South Africa	3468	South Africa	ZAF	710	South Africa	8.5	Business Tech	27030.0	408.0	April
374	worry	Spain	390	Spain	ESP	724	Spain	8.4	Statista	4080.0	46.42857142857142	April
375	worry	Sri Lanka	162	Sri Lanka	LKA	144	Sri Lanka	0.5		1698.0	324.0	April
376	worry	Sweden	156	Sweden	SWE	752	Sweden	2.0		1422.0	78.0	April
377	worry	Switzerland	138	Switzerland	CHE	756	Switzerland	0.8	Digital report switzerland	1902.0	172.5	April
378	worry	Thailand	222	Thailand	THA	764	Thailand	7.35	Statista	2736.0	30.20408163265306	April
379	worry	The Netherlands	246	The Netherlands	NLD	528	The Netherlands	2.8		2970.0	87.85714285714286	April
380	worry	Turkey	138	Turkey	TUR	792	Turkey	13.65	Statista	1134.0	10.10989010989011	April
381	worry	Uganda	666	Uganda	UGA	800						April
382	worry	United Arab Emirates	318	United Arab Emirates	ARE	784	United Arab Emirates	5.21		4032.0	61.036468330134355	April
383	worry	United Kingdom	14706	United Kingdom	GBR	826	United Kingdom	17.75	Statista	139284.0	828.5070422535211	April
384	worry	United States	39150	United States	USA	840	United States	64.2	Statista	454626.0	609.8130841121495	April
