# Supplementary material for: Computational linguistics based text emotion analysis using enhanced beetle antenna search with deep learning during COVID-19 pandemic
Source: PeerJ Comput Sci. 2023 Dec 6;9:e1714. doi: 10.7717/peerj-cs.1714 (PMC10773760; doi:10.7717/peerj-cs.1714)
Supplement: Supplemental Information 1 [file peerj-cs-09-1714-s001.zip › emotionGroupsFeb.csv]

	emotion_str	country	tweet	name	alpha-3	country-code	Country	Users (in million)	Source	Total Tweets	tweetpm	date
0	anger	Australia	72	Australia	AUS	36	Australia	4.1	Statista	22578.0	17.5609756097561	February
1	anger	Belgium	6	Belgium	BEL	56	Belgium	1.0		2268.0	6.0	February
2	anger	Canada	96	Canada	CAN	124	Canada	8.15	Statista	38382.0	11.779141104294478	February
3	anger	China	126	China	CHN	156	China	2.0	NY Times	7482.0	63.0	February
4	anger	France	12	France	FRA	250	France	8.9	Statista	3192.0	1.348314606741573	February
5	anger	Germany	24	Germany	DEU	276	Germany	6.1	Statista	4140.0	3.934426229508197	February
6	anger	Ghana	54	Ghana	GHA	288	Ghana	2.0		6312.0	27.0	February
7	anger	Hong Kong	18	Hong Kong	HKG	344	Hong Kong	1.5		2994.0	12.0	February
8	anger	India	228	India	IND	356	India	13.15	Statista	90480.0	17.338403041825096	February
9	anger	Indonesia	24	Indonesia	IDN	360	Indonesia	11.8		3954.0	2.0338983050847457	February
10	anger	Ireland	42	Ireland	IRL	372	Ireland	1.5		12138.0	28.0	February
11	anger	Italy	30	Italy	ITA	380	Italy	2.5		3822.0	12.0	February
12	anger	Japan	6	Japan	JPN	392	Japan	48.45	Statista	4314.0	0.12383900928792568	February
13	anger	Kenya	30	Kenya	KEN	404	Kenya	8.2	google	9228.0	3.658536585365854	February
14	anger	Malaysia	48	Malaysia	MYS	458	Malaysia	3.9	Statista	6930.0	12.307692307692308	February
15	anger	Mexico	18	Mexico	MEX	484	Mexico	25.7		1746.0	0.7003891050583658	February
16	anger	New Zealand	12	New Zealand	NZL	554	New Zealand	0.9	google	4464.0	13.333333333333332	February
17	anger	Nigeria	234	Nigeria	NGA	566	Nigeria	8.4		38400.0	27.857142857142858	February
18	anger	Pakistan	30	Pakistan	PAK	586	Pakistan	1.26	google	8358.0	23.80952380952381	February
19	anger	Republic of Korea	18	Republic of Korea	KOR	410	Republic of Korea	6.05	Statista	1848.0	2.9752066115702482	February
20	anger	Republic of the Philippines	96	Republic of the Philippines	PHL	608	Republic of the Philippines	7.15	Statista	11472.0	13.426573426573427	February
21	anger	Singapore	36	Singapore	SGP	702	Singapore	1.3		3246.0	27.69230769230769	February
22	anger	South Africa	78	South Africa	ZAF	710	South Africa	8.5	Business Tech	27030.0	9.176470588235293	February
23	anger	Spain	24	Spain	ESP	724	Spain	8.4	Statista	4080.0	2.857142857142857	February
24	anger	Sweden	12	Sweden	SWE	752	Sweden	2.0		1422.0	6.0	February
25	anger	Switzerland	6	Switzerland	CHE	756	Switzerland	0.8	Digital report switzerland	1902.0	7.5	February
26	anger	Thailand	18	Thailand	THA	764	Thailand	7.35	Statista	2736.0	2.4489795918367347	February
27	anger	The Netherlands	24	The Netherlands	NLD	528	The Netherlands	2.8		2970.0	8.571428571428571	February
28	anger	Turkey	12	Turkey	TUR	792	Turkey	13.65	Statista	1134.0	0.8791208791208791	February
29	anger	Uganda	12	Uganda	UGA	800						February
30	anger	United Arab Emirates	18	United Arab Emirates	ARE	784	United Arab Emirates	5.21		4032.0	3.45489443378119	February
31	anger	United Kingdom	300	United Kingdom	GBR	826	United Kingdom	17.75	Statista	139284.0	16.901408450704224	February
32	anger	United States	1992	United States	USA	840	United States	64.2	Statista	454626.0	31.02803738317757	February
33	boredom	Australia	24	Australia	AUS	36	Australia	4.1	Statista	22578.0	5.853658536585367	February
34	boredom	Belgium	6	Belgium	BEL	56	Belgium	1.0		2268.0	6.0	February
35	boredom	Brazil	6	Brazil	BRA	76	Brazil	14.35	Statista	1734.0	0.4181184668989547	February
36	boredom	Canada	60	Canada	CAN	124	Canada	8.15	Statista	38382.0	7.361963190184048	February
37	boredom	China	48	China	CHN	156	China	2.0	NY Times	7482.0	24.0	February
38	boredom	France	12	France	FRA	250	France	8.9	Statista	3192.0	1.348314606741573	February
39	boredom	Ghana	12	Ghana	GHA	288	Ghana	2.0		6312.0	6.0	February
40	boredom	Hong Kong	30	Hong Kong	HKG	344	Hong Kong	1.5		2994.0	20.0	February
41	boredom	India	12	India	IND	356	India	13.15	Statista	90480.0	0.9125475285171103	February
42	boredom	Indonesia	18	Indonesia	IDN	360	Indonesia	11.8		3954.0	1.5254237288135593	February
43	boredom	Ireland	18	Ireland	IRL	372	Ireland	1.5		12138.0	12.0	February
44	boredom	Italy	6	Italy	ITA	380	Italy	2.5		3822.0	2.4	February
45	boredom	Japan	24	Japan	JPN	392	Japan	48.45	Statista	4314.0	0.49535603715170273	February
46	boredom	Kenya	18	Kenya	KEN	404	Kenya	8.2	google	9228.0	2.1951219512195124	February
47	boredom	Malaysia	48	Malaysia	MYS	458	Malaysia	3.9	Statista	6930.0	12.307692307692308	February
48	boredom	Mexico	6	Mexico	MEX	484	Mexico	25.7		1746.0	0.23346303501945526	February
49	boredom	New Zealand	6	New Zealand	NZL	554	New Zealand	0.9	google	4464.0	6.666666666666666	February
50	boredom	Nigeria	114	Nigeria	NGA	566	Nigeria	8.4		38400.0	13.571428571428571	February
51	boredom	Pakistan	18	Pakistan	PAK	586	Pakistan	1.26	google	8358.0	14.285714285714286	February
52	boredom	Republic of the Philippines	42	Republic of the Philippines	PHL	608	Republic of the Philippines	7.15	Statista	11472.0	5.874125874125874	February
53	boredom	Singapore	12	Singapore	SGP	702	Singapore	1.3		3246.0	9.23076923076923	February
54	boredom	South Africa	54	South Africa	ZAF	710	South Africa	8.5	Business Tech	27030.0	6.352941176470588	February
55	boredom	Spain	12	Spain	ESP	724	Spain	8.4	Statista	4080.0	1.4285714285714286	February
56	boredom	Sri Lanka	6	Sri Lanka	LKA	144	Sri Lanka	0.5		1698.0	12.0	February
57	boredom	Sweden	6	Sweden	SWE	752	Sweden	2.0		1422.0	3.0	February
58	boredom	Switzerland	6	Switzerland	CHE	756	Switzerland	0.8	Digital report switzerland	1902.0	7.5	February
59	boredom	Uganda	6	Uganda	UGA	800						February
60	boredom	United Arab Emirates	18	United Arab Emirates	ARE	784	United Arab Emirates	5.21		4032.0	3.45489443378119	February
61	boredom	United Kingdom	132	United Kingdom	GBR	826	United Kingdom	17.75	Statista	139284.0	7.436619718309859	February
62	boredom	United States	708	United States	USA	840	United States	64.2	Statista	454626.0	11.028037383177569	February
63	depressed	Australia	144	Australia	AUS	36	Australia	4.1	Statista	22578.0	35.1219512195122	February
64	depressed	Belgium	36	Belgium	BEL	56	Belgium	1.0		2268.0	36.0	February
65	depressed	Brazil	6	Brazil	BRA	76	Brazil	14.35	Statista	1734.0	0.4181184668989547	February
66	depressed	Canada	240	Canada	CAN	124	Canada	8.15	Statista	38382.0	29.447852760736193	February
67	depressed	China	492	China	CHN	156	China	2.0	NY Times	7482.0	246.0	February
68	depressed	France	12	France	FRA	250	France	8.9	Statista	3192.0	1.348314606741573	February
69	depressed	Germany	18	Germany	DEU	276	Germany	6.1	Statista	4140.0	2.9508196721311477	February
70	depressed	Ghana	24	Ghana	GHA	288	Ghana	2.0		6312.0	12.0	February
71	depressed	Hong Kong	48	Hong Kong	HKG	344	Hong Kong	1.5		2994.0	32.0	February
72	depressed	India	306	India	IND	356	India	13.15	Statista	90480.0	23.269961977186313	February
73	depressed	Indonesia	66	Indonesia	IDN	360	Indonesia	11.8		3954.0	5.59322033898305	February
74	depressed	Ireland	42	Ireland	IRL	372	Ireland	1.5		12138.0	28.0	February
75	depressed	Italy	18	Italy	ITA	380	Italy	2.5		3822.0	7.2	February
76	depressed	Japan	36	Japan	JPN	392	Japan	48.45	Statista	4314.0	0.7430340557275541	February
77	depressed	Kenya	24	Kenya	KEN	404	Kenya	8.2	google	9228.0	2.9268292682926833	February
78	depressed	Kingdom of Saudi Arabia	18	Kingdom of Saudi Arabia	SAU	682	Kingdom of Saudi Arabia	15.0	Statista	1404.0	1.2	February
79	depressed	Malaysia	144	Malaysia	MYS	458	Malaysia	3.9	Statista	6930.0	36.92307692307693	February
80	depressed	Mexico	12	Mexico	MEX	484	Mexico	25.7		1746.0	0.4669260700389105	February
81	depressed	New Zealand	54	New Zealand	NZL	554	New Zealand	0.9	google	4464.0	60.0	February
82	depressed	Nigeria	192	Nigeria	NGA	566	Nigeria	8.4		38400.0	22.857142857142858	February
83	depressed	Pakistan	48	Pakistan	PAK	586	Pakistan	1.26	google	8358.0	38.095238095238095	February
84	depressed	Republic of Korea	18	Republic of Korea	KOR	410	Republic of Korea	6.05	Statista	1848.0	2.9752066115702482	February
85	depressed	Republic of the Philippines	114	Republic of the Philippines	PHL	608	Republic of the Philippines	7.15	Statista	11472.0	15.944055944055943	February
86	depressed	Singapore	84	Singapore	SGP	702	Singapore	1.3		3246.0	64.61538461538461	February
87	depressed	South Africa	66	South Africa	ZAF	710	South Africa	8.5	Business Tech	27030.0	7.764705882352941	February
88	depressed	Spain	18	Spain	ESP	724	Spain	8.4	Statista	4080.0	2.142857142857143	February
89	depressed	Sri Lanka	18	Sri Lanka	LKA	144	Sri Lanka	0.5		1698.0	36.0	February
90	depressed	Sweden	24	Sweden	SWE	752	Sweden	2.0		1422.0	12.0	February
91	depressed	Switzerland	12	Switzerland	CHE	756	Switzerland	0.8	Digital report switzerland	1902.0	15.0	February
92	depressed	Thailand	72	Thailand	THA	764	Thailand	7.35	Statista	2736.0	9.795918367346939	February
93	depressed	The Netherlands	18	The Netherlands	NLD	528	The Netherlands	2.8		2970.0	6.428571428571429	February
94	depressed	Uganda	42	Uganda	UGA	800						February
95	depressed	United Arab Emirates	36	United Arab Emirates	ARE	784	United Arab Emirates	5.21		4032.0	6.90978886756238	February
96	depressed	United Kingdom	642	United Kingdom	GBR	826	United Kingdom	17.75	Statista	139284.0	36.16901408450704	February
97	depressed	United States	2496	United States	USA	840	United States	64.2	Statista	454626.0	38.87850467289719	February
98	empty	Australia	144	Australia	AUS	36	Australia	4.1	Statista	22578.0	35.1219512195122	February
99	empty	Belgium	6	Belgium	BEL	56	Belgium	1.0		2268.0	6.0	February
100	empty	Canada	258	Canada	CAN	124	Canada	8.15	Statista	38382.0	31.65644171779141	February
101	empty	China	96	China	CHN	156	China	2.0	NY Times	7482.0	48.0	February
102	empty	France	30	France	FRA	250	France	8.9	Statista	3192.0	3.3707865168539324	February
103	empty	Germany	48	Germany	DEU	276	Germany	6.1	Statista	4140.0	7.868852459016394	February
104	empty	Ghana	30	Ghana	GHA	288	Ghana	2.0		6312.0	15.0	February
105	empty	Hong Kong	42	Hong Kong	HKG	344	Hong Kong	1.5		2994.0	28.0	February
106	empty	India	288	India	IND	356	India	13.15	Statista	90480.0	21.901140684410645	February
107	empty	Indonesia	60	Indonesia	IDN	360	Indonesia	11.8		3954.0	5.084745762711864	February
108	empty	Ireland	42	Ireland	IRL	372	Ireland	1.5		12138.0	28.0	February
109	empty	Italy	30	Italy	ITA	380	Italy	2.5		3822.0	12.0	February
110	empty	Japan	66	Japan	JPN	392	Japan	48.45	Statista	4314.0	1.3622291021671826	February
111	empty	Kenya	84	Kenya	KEN	404	Kenya	8.2	google	9228.0	10.24390243902439	February
112	empty	Malaysia	96	Malaysia	MYS	458	Malaysia	3.9	Statista	6930.0	24.615384615384617	February
113	empty	Mexico	18	Mexico	MEX	484	Mexico	25.7		1746.0	0.7003891050583658	February
114	empty	New Zealand	30	New Zealand	NZL	554	New Zealand	0.9	google	4464.0	33.333333333333336	February
115	empty	Nigeria	300	Nigeria	NGA	566	Nigeria	8.4		38400.0	35.714285714285715	February
116	empty	Pakistan	66	Pakistan	PAK	586	Pakistan	1.26	google	8358.0	52.38095238095238	February
117	empty	Republic of Korea	6	Republic of Korea	KOR	410	Republic of Korea	6.05	Statista	1848.0	0.9917355371900827	February
118	empty	Republic of the Philippines	138	Republic of the Philippines	PHL	608	Republic of the Philippines	7.15	Statista	11472.0	19.3006993006993	February
119	empty	Singapore	36	Singapore	SGP	702	Singapore	1.3		3246.0	27.69230769230769	February
120	empty	South Africa	96	South Africa	ZAF	710	South Africa	8.5	Business Tech	27030.0	11.294117647058824	February
121	empty	Spain	42	Spain	ESP	724	Spain	8.4	Statista	4080.0	5.0	February
122	empty	Sri Lanka	6	Sri Lanka	LKA	144	Sri Lanka	0.5		1698.0	12.0	February
123	empty	Sweden	6	Sweden	SWE	752	Sweden	2.0		1422.0	3.0	February
124	empty	Switzerland	18	Switzerland	CHE	756	Switzerland	0.8	Digital report switzerland	1902.0	22.5	February
125	empty	Thailand	18	Thailand	THA	764	Thailand	7.35	Statista	2736.0	2.4489795918367347	February
126	empty	The Netherlands	18	The Netherlands	NLD	528	The Netherlands	2.8		2970.0	6.428571428571429	February
127	empty	Turkey	6	Turkey	TUR	792	Turkey	13.65	Statista	1134.0	0.43956043956043955	February
128	empty	Uganda	6	Uganda	UGA	800						February
129	empty	United Arab Emirates	36	United Arab Emirates	ARE	784	United Arab Emirates	5.21		4032.0	6.90978886756238	February
130	empty	United Kingdom	636	United Kingdom	GBR	826	United Kingdom	17.75	Statista	139284.0	35.83098591549296	February
131	empty	United States	2874	United States	USA	840	United States	64.2	Statista	454626.0	44.76635514018692	February
132	enthusiasm	Australia	156	Australia	AUS	36	Australia	4.1	Statista	22578.0	38.04878048780488	February
133	enthusiasm	Belgium	18	Belgium	BEL	56	Belgium	1.0		2268.0	18.0	February
134	enthusiasm	Brazil	6	Brazil	BRA	76	Brazil	14.35	Statista	1734.0	0.4181184668989547	February
135	enthusiasm	Canada	180	Canada	CAN	124	Canada	8.15	Statista	38382.0	22.085889570552148	February
136	enthusiasm	China	432	China	CHN	156	China	2.0	NY Times	7482.0	216.0	February
137	enthusiasm	France	42	France	FRA	250	France	8.9	Statista	3192.0	4.719101123595506	February
138	enthusiasm	Germany	12	Germany	DEU	276	Germany	6.1	Statista	4140.0	1.9672131147540985	February
139	enthusiasm	Ghana	48	Ghana	GHA	288	Ghana	2.0		6312.0	24.0	February
140	enthusiasm	Hong Kong	84	Hong Kong	HKG	344	Hong Kong	1.5		2994.0	56.0	February
141	enthusiasm	India	474	India	IND	356	India	13.15	Statista	90480.0	36.045627376425855	February
142	enthusiasm	Indonesia	42	Indonesia	IDN	360	Indonesia	11.8		3954.0	3.559322033898305	February
143	enthusiasm	Ireland	54	Ireland	IRL	372	Ireland	1.5		12138.0	36.0	February
144	enthusiasm	Italy	24	Italy	ITA	380	Italy	2.5		3822.0	9.6	February
145	enthusiasm	Japan	96	Japan	JPN	392	Japan	48.45	Statista	4314.0	1.981424148606811	February
146	enthusiasm	Kenya	54	Kenya	KEN	404	Kenya	8.2	google	9228.0	6.585365853658537	February
147	enthusiasm	Kingdom of Saudi Arabia	24	Kingdom of Saudi Arabia	SAU	682	Kingdom of Saudi Arabia	15.0	Statista	1404.0	1.6	February
148	enthusiasm	Malaysia	66	Malaysia	MYS	458	Malaysia	3.9	Statista	6930.0	16.923076923076923	February
149	enthusiasm	Mexico	18	Mexico	MEX	484	Mexico	25.7		1746.0	0.7003891050583658	February
150	enthusiasm	New Zealand	24	New Zealand	NZL	554	New Zealand	0.9	google	4464.0	26.666666666666664	February
151	enthusiasm	Nigeria	348	Nigeria	NGA	566	Nigeria	8.4		38400.0	41.42857142857142	February
152	enthusiasm	Pakistan	72	Pakistan	PAK	586	Pakistan	1.26	google	8358.0	57.142857142857146	February
153	enthusiasm	Republic of Korea	54	Republic of Korea	KOR	410	Republic of Korea	6.05	Statista	1848.0	8.925619834710744	February
154	enthusiasm	Republic of the Philippines	162	Republic of the Philippines	PHL	608	Republic of the Philippines	7.15	Statista	11472.0	22.657342657342657	February
155	enthusiasm	Singapore	42	Singapore	SGP	702	Singapore	1.3		3246.0	32.30769230769231	February
156	enthusiasm	South Africa	102	South Africa	ZAF	710	South Africa	8.5	Business Tech	27030.0	12.0	February
157	enthusiasm	Spain	42	Spain	ESP	724	Spain	8.4	Statista	4080.0	5.0	February
158	enthusiasm	Sweden	36	Sweden	SWE	752	Sweden	2.0		1422.0	18.0	February
159	enthusiasm	Switzerland	12	Switzerland	CHE	756	Switzerland	0.8	Digital report switzerland	1902.0	15.0	February
160	enthusiasm	Thailand	60	Thailand	THA	764	Thailand	7.35	Statista	2736.0	8.16326530612245	February
161	enthusiasm	The Netherlands	6	The Netherlands	NLD	528	The Netherlands	2.8		2970.0	2.142857142857143	February
162	enthusiasm	Turkey	6	Turkey	TUR	792	Turkey	13.65	Statista	1134.0	0.43956043956043955	February
163	enthusiasm	Uganda	18	Uganda	UGA	800						February
164	enthusiasm	United Arab Emirates	54	United Arab Emirates	ARE	784	United Arab Emirates	5.21		4032.0	10.36468330134357	February
165	enthusiasm	United Kingdom	474	United Kingdom	GBR	826	United Kingdom	17.75	Statista	139284.0	26.704225352112676	February
166	enthusiasm	United States	2082	United States	USA	840	United States	64.2	Statista	454626.0	32.429906542056074	February
167	fun	Australia	144	Australia	AUS	36	Australia	4.1	Statista	22578.0	35.1219512195122	February
168	fun	Belgium	30	Belgium	BEL	56	Belgium	1.0		2268.0	30.0	February
169	fun	Brazil	6	Brazil	BRA	76	Brazil	14.35	Statista	1734.0	0.4181184668989547	February
170	fun	Canada	144	Canada	CAN	124	Canada	8.15	Statista	38382.0	17.668711656441715	February
171	fun	China	240	China	CHN	156	China	2.0	NY Times	7482.0	120.0	February
172	fun	France	30	France	FRA	250	France	8.9	Statista	3192.0	3.3707865168539324	February
173	fun	Germany	72	Germany	DEU	276	Germany	6.1	Statista	4140.0	11.80327868852459	February
174	fun	Ghana	84	Ghana	GHA	288	Ghana	2.0		6312.0	42.0	February
175	fun	Hong Kong	48	Hong Kong	HKG	344	Hong Kong	1.5		2994.0	32.0	February
176	fun	India	228	India	IND	356	India	13.15	Statista	90480.0	17.338403041825096	February
177	fun	Indonesia	60	Indonesia	IDN	360	Indonesia	11.8		3954.0	5.084745762711864	February
178	fun	Ireland	42	Ireland	IRL	372	Ireland	1.5		12138.0	28.0	February
179	fun	Italy	48	Italy	ITA	380	Italy	2.5		3822.0	19.2	February
180	fun	Japan	42	Japan	JPN	392	Japan	48.45	Statista	4314.0	0.8668730650154798	February
181	fun	Kenya	60	Kenya	KEN	404	Kenya	8.2	google	9228.0	7.317073170731708	February
182	fun	Malaysia	108	Malaysia	MYS	458	Malaysia	3.9	Statista	6930.0	27.692307692307693	February
183	fun	Mexico	30	Mexico	MEX	484	Mexico	25.7		1746.0	1.1673151750972763	February
184	fun	New Zealand	18	New Zealand	NZL	554	New Zealand	0.9	google	4464.0	20.0	February
185	fun	Nigeria	402	Nigeria	NGA	566	Nigeria	8.4		38400.0	47.857142857142854	February
186	fun	Pakistan	12	Pakistan	PAK	586	Pakistan	1.26	google	8358.0	9.523809523809524	February
187	fun	Republic of Korea	18	Republic of Korea	KOR	410	Republic of Korea	6.05	Statista	1848.0	2.9752066115702482	February
188	fun	Republic of the Philippines	102	Republic of the Philippines	PHL	608	Republic of the Philippines	7.15	Statista	11472.0	14.265734265734265	February
189	fun	Singapore	54	Singapore	SGP	702	Singapore	1.3		3246.0	41.53846153846154	February
190	fun	South Africa	132	South Africa	ZAF	710	South Africa	8.5	Business Tech	27030.0	15.529411764705882	February
191	fun	Spain	54	Spain	ESP	724	Spain	8.4	Statista	4080.0	6.428571428571428	February
192	fun	Sweden	24	Sweden	SWE	752	Sweden	2.0		1422.0	12.0	February
193	fun	Switzerland	24	Switzerland	CHE	756	Switzerland	0.8	Digital report switzerland	1902.0	30.0	February
194	fun	Thailand	30	Thailand	THA	764	Thailand	7.35	Statista	2736.0	4.081632653061225	February
195	fun	The Netherlands	30	The Netherlands	NLD	528	The Netherlands	2.8		2970.0	10.714285714285715	February
196	fun	Turkey	12	Turkey	TUR	792	Turkey	13.65	Statista	1134.0	0.8791208791208791	February
197	fun	Uganda	18	Uganda	UGA	800						February
198	fun	United Arab Emirates	48	United Arab Emirates	ARE	784	United Arab Emirates	5.21		4032.0	9.213051823416507	February
199	fun	United Kingdom	552	United Kingdom	GBR	826	United Kingdom	17.75	Statista	139284.0	31.098591549295776	February
200	fun	United States	2418	United States	USA	840	United States	64.2	Statista	454626.0	37.66355140186916	February
201	hate	Australia	774	Australia	AUS	36	Australia	4.1	Statista	22578.0	188.78048780487808	February
202	hate	Belgium	54	Belgium	BEL	56	Belgium	1.0		2268.0	54.0	February
203	hate	Brazil	72	Brazil	BRA	76	Brazil	14.35	Statista	1734.0	5.017421602787457	February
204	hate	Canada	1116	Canada	CAN	124	Canada	8.15	Statista	38382.0	136.9325153374233	February
205	hate	China	378	China	CHN	156	China	2.0	NY Times	7482.0	189.0	February
206	hate	France	108	France	FRA	250	France	8.9	Statista	3192.0	12.134831460674157	February
207	hate	Germany	96	Germany	DEU	276	Germany	6.1	Statista	4140.0	15.737704918032788	February
208	hate	Ghana	84	Ghana	GHA	288	Ghana	2.0		6312.0	42.0	February
209	hate	Hong Kong	216	Hong Kong	HKG	344	Hong Kong	1.5		2994.0	144.0	February
210	hate	India	1290	India	IND	356	India	13.15	Statista	90480.0	98.09885931558935	February
211	hate	Indonesia	96	Indonesia	IDN	360	Indonesia	11.8		3954.0	8.135593220338983	February
212	hate	Ireland	192	Ireland	IRL	372	Ireland	1.5		12138.0	128.0	February
213	hate	Italy	108	Italy	ITA	380	Italy	2.5		3822.0	43.2	February
214	hate	Japan	210	Japan	JPN	392	Japan	48.45	Statista	4314.0	4.334365325077399	February
215	hate	Kenya	384	Kenya	KEN	404	Kenya	8.2	google	9228.0	46.82926829268293	February
216	hate	Kingdom of Saudi Arabia	18	Kingdom of Saudi Arabia	SAU	682	Kingdom of Saudi Arabia	15.0	Statista	1404.0	1.2	February
217	hate	Malaysia	192	Malaysia	MYS	458	Malaysia	3.9	Statista	6930.0	49.23076923076923	February
218	hate	Mexico	84	Mexico	MEX	484	Mexico	25.7		1746.0	3.2684824902723735	February
219	hate	New Zealand	114	New Zealand	NZL	554	New Zealand	0.9	google	4464.0	126.66666666666666	February
220	hate	Nigeria	990	Nigeria	NGA	566	Nigeria	8.4		38400.0	117.85714285714285	February
221	hate	Pakistan	180	Pakistan	PAK	586	Pakistan	1.26	google	8358.0	142.85714285714286	February
222	hate	Republic of Korea	90	Republic of Korea	KOR	410	Republic of Korea	6.05	Statista	1848.0	14.87603305785124	February
223	hate	Republic of the Philippines	420	Republic of the Philippines	PHL	608	Republic of the Philippines	7.15	Statista	11472.0	58.74125874125874	February
224	hate	Singapore	186	Singapore	SGP	702	Singapore	1.3		3246.0	143.07692307692307	February
225	hate	South Africa	360	South Africa	ZAF	710	South Africa	8.5	Business Tech	27030.0	42.35294117647059	February
226	hate	Spain	66	Spain	ESP	724	Spain	8.4	Statista	4080.0	7.857142857142857	February
227	hate	Sri Lanka	18	Sri Lanka	LKA	144	Sri Lanka	0.5		1698.0	36.0	February
228	hate	Sweden	24	Sweden	SWE	752	Sweden	2.0		1422.0	12.0	February
229	hate	Switzerland	72	Switzerland	CHE	756	Switzerland	0.8	Digital report switzerland	1902.0	90.0	February
230	hate	Thailand	72	Thailand	THA	764	Thailand	7.35	Statista	2736.0	9.795918367346939	February
231	hate	The Netherlands	96	The Netherlands	NLD	528	The Netherlands	2.8		2970.0	34.285714285714285	February
232	hate	Turkey	42	Turkey	TUR	792	Turkey	13.65	Statista	1134.0	3.0769230769230766	February
233	hate	Uganda	90	Uganda	UGA	800						February
234	hate	United Arab Emirates	108	United Arab Emirates	ARE	784	United Arab Emirates	5.21		4032.0	20.72936660268714	February
235	hate	United Kingdom	2154	United Kingdom	GBR	826	United Kingdom	17.75	Statista	139284.0	121.35211267605634	February
236	hate	United States	16902	United States	USA	840	United States	64.2	Statista	454626.0	263.2710280373832	February
237	relief	Australia	222	Australia	AUS	36	Australia	4.1	Statista	22578.0	54.146341463414636	February
238	relief	Belgium	30	Belgium	BEL	56	Belgium	1.0		2268.0	30.0	February
239	relief	Brazil	6	Brazil	BRA	76	Brazil	14.35	Statista	1734.0	0.4181184668989547	February
240	relief	Canada	288	Canada	CAN	124	Canada	8.15	Statista	38382.0	35.33742331288343	February
241	relief	China	354	China	CHN	156	China	2.0	NY Times	7482.0	177.0	February
242	relief	France	18	France	FRA	250	France	8.9	Statista	3192.0	2.0224719101123596	February
243	relief	Germany	48	Germany	DEU	276	Germany	6.1	Statista	4140.0	7.868852459016394	February
244	relief	Ghana	36	Ghana	GHA	288	Ghana	2.0		6312.0	18.0	February
245	relief	Hong Kong	108	Hong Kong	HKG	344	Hong Kong	1.5		2994.0	72.0	February
246	relief	India	372	India	IND	356	India	13.15	Statista	90480.0	28.288973384030417	February
247	relief	Indonesia	54	Indonesia	IDN	360	Indonesia	11.8		3954.0	4.576271186440677	February
248	relief	Ireland	66	Ireland	IRL	372	Ireland	1.5		12138.0	44.0	February
249	relief	Italy	48	Italy	ITA	380	Italy	2.5		3822.0	19.2	February
250	relief	Japan	48	Japan	JPN	392	Japan	48.45	Statista	4314.0	0.9907120743034055	February
251	relief	Kenya	72	Kenya	KEN	404	Kenya	8.2	google	9228.0	8.78048780487805	February
252	relief	Kingdom of Saudi Arabia	18	Kingdom of Saudi Arabia	SAU	682	Kingdom of Saudi Arabia	15.0	Statista	1404.0	1.2	February
253	relief	Malaysia	222	Malaysia	MYS	458	Malaysia	3.9	Statista	6930.0	56.92307692307693	February
254	relief	Mexico	30	Mexico	MEX	484	Mexico	25.7		1746.0	1.1673151750972763	February
255	relief	New Zealand	54	New Zealand	NZL	554	New Zealand	0.9	google	4464.0	60.0	February
256	relief	Nigeria	282	Nigeria	NGA	566	Nigeria	8.4		38400.0	33.57142857142857	February
257	relief	Pakistan	114	Pakistan	PAK	586	Pakistan	1.26	google	8358.0	90.47619047619048	February
258	relief	Republic of Korea	60	Republic of Korea	KOR	410	Republic of Korea	6.05	Statista	1848.0	9.917355371900827	February
259	relief	Republic of the Philippines	168	Republic of the Philippines	PHL	608	Republic of the Philippines	7.15	Statista	11472.0	23.496503496503497	February
260	relief	Singapore	84	Singapore	SGP	702	Singapore	1.3		3246.0	64.61538461538461	February
261	relief	South Africa	168	South Africa	ZAF	710	South Africa	8.5	Business Tech	27030.0	19.764705882352942	February
262	relief	Spain	36	Spain	ESP	724	Spain	8.4	Statista	4080.0	4.285714285714286	February
263	relief	Sri Lanka	30	Sri Lanka	LKA	144	Sri Lanka	0.5		1698.0	60.0	February
264	relief	Sweden	24	Sweden	SWE	752	Sweden	2.0		1422.0	12.0	February
265	relief	Switzerland	36	Switzerland	CHE	756	Switzerland	0.8	Digital report switzerland	1902.0	45.0	February
266	relief	Thailand	72	Thailand	THA	764	Thailand	7.35	Statista	2736.0	9.795918367346939	February
267	relief	The Netherlands	72	The Netherlands	NLD	528	The Netherlands	2.8		2970.0	25.714285714285715	February
268	relief	Turkey	6	Turkey	TUR	792	Turkey	13.65	Statista	1134.0	0.43956043956043955	February
269	relief	Uganda	48	Uganda	UGA	800						February
270	relief	United Arab Emirates	54	United Arab Emirates	ARE	784	United Arab Emirates	5.21		4032.0	10.36468330134357	February
271	relief	United Kingdom	714	United Kingdom	GBR	826	United Kingdom	17.75	Statista	139284.0	40.225352112676056	February
272	relief	United States	2904	United States	USA	840	United States	64.2	Statista	454626.0	45.23364485981308	February
273	sadness	Australia	336	Australia	AUS	36	Australia	4.1	Statista	22578.0	81.95121951219512	February
274	sadness	Belgium	30	Belgium	BEL	56	Belgium	1.0		2268.0	30.0	February
275	sadness	Brazil	66	Brazil	BRA	76	Brazil	14.35	Statista	1734.0	4.599303135888502	February
276	sadness	Canada	438	Canada	CAN	124	Canada	8.15	Statista	38382.0	53.74233128834356	February
277	sadness	China	312	China	CHN	156	China	2.0	NY Times	7482.0	156.0	February
278	sadness	France	36	France	FRA	250	France	8.9	Statista	3192.0	4.044943820224719	February
279	sadness	Germany	36	Germany	DEU	276	Germany	6.1	Statista	4140.0	5.901639344262295	February
280	sadness	Ghana	36	Ghana	GHA	288	Ghana	2.0		6312.0	18.0	February
281	sadness	Hong Kong	144	Hong Kong	HKG	344	Hong Kong	1.5		2994.0	96.0	February
282	sadness	India	624	India	IND	356	India	13.15	Statista	90480.0	47.452471482889734	February
283	sadness	Indonesia	54	Indonesia	IDN	360	Indonesia	11.8		3954.0	4.576271186440677	February
284	sadness	Ireland	48	Ireland	IRL	372	Ireland	1.5		12138.0	32.0	February
285	sadness	Italy	36	Italy	ITA	380	Italy	2.5		3822.0	14.4	February
286	sadness	Japan	90	Japan	JPN	392	Japan	48.45	Statista	4314.0	1.8575851393188854	February
287	sadness	Kenya	120	Kenya	KEN	404	Kenya	8.2	google	9228.0	14.634146341463415	February
288	sadness	Kingdom of Saudi Arabia	24	Kingdom of Saudi Arabia	SAU	682	Kingdom of Saudi Arabia	15.0	Statista	1404.0	1.6	February
289	sadness	Malaysia	180	Malaysia	MYS	458	Malaysia	3.9	Statista	6930.0	46.15384615384615	February
290	sadness	Mexico	6	Mexico	MEX	484	Mexico	25.7		1746.0	0.23346303501945526	February
291	sadness	New Zealand	30	New Zealand	NZL	554	New Zealand	0.9	google	4464.0	33.333333333333336	February
292	sadness	Nigeria	324	Nigeria	NGA	566	Nigeria	8.4		38400.0	38.57142857142857	February
293	sadness	Pakistan	84	Pakistan	PAK	586	Pakistan	1.26	google	8358.0	66.66666666666667	February
294	sadness	Republic of Korea	60	Republic of Korea	KOR	410	Republic of Korea	6.05	Statista	1848.0	9.917355371900827	February
295	sadness	Republic of the Philippines	234	Republic of the Philippines	PHL	608	Republic of the Philippines	7.15	Statista	11472.0	32.72727272727273	February
296	sadness	Singapore	108	Singapore	SGP	702	Singapore	1.3		3246.0	83.07692307692308	February
297	sadness	South Africa	126	South Africa	ZAF	710	South Africa	8.5	Business Tech	27030.0	14.823529411764707	February
298	sadness	Spain	60	Spain	ESP	724	Spain	8.4	Statista	4080.0	7.142857142857142	February
299	sadness	Sri Lanka	6	Sri Lanka	LKA	144	Sri Lanka	0.5		1698.0	12.0	February
300	sadness	Sweden	24	Sweden	SWE	752	Sweden	2.0		1422.0	12.0	February
301	sadness	Switzerland	72	Switzerland	CHE	756	Switzerland	0.8	Digital report switzerland	1902.0	90.0	February
302	sadness	Thailand	36	Thailand	THA	764	Thailand	7.35	Statista	2736.0	4.8979591836734695	February
303	sadness	The Netherlands	24	The Netherlands	NLD	528	The Netherlands	2.8		2970.0	8.571428571428571	February
304	sadness	Turkey	12	Turkey	TUR	792	Turkey	13.65	Statista	1134.0	0.8791208791208791	February
305	sadness	Uganda	72	Uganda	UGA	800						February
306	sadness	United Arab Emirates	42	United Arab Emirates	ARE	784	United Arab Emirates	5.21		4032.0	8.061420345489443	February
307	sadness	United Kingdom	804	United Kingdom	GBR	826	United Kingdom	17.75	Statista	139284.0	45.29577464788732	February
308	sadness	United States	4248	United States	USA	840	United States	64.2	Statista	454626.0	66.16822429906541	February
309	surprise	Australia	726	Australia	AUS	36	Australia	4.1	Statista	22578.0	177.07317073170734	February
310	surprise	Belgium	48	Belgium	BEL	56	Belgium	1.0		2268.0	48.0	February
311	surprise	Brazil	54	Brazil	BRA	76	Brazil	14.35	Statista	1734.0	3.7630662020905925	February
312	surprise	Canada	1068	Canada	CAN	124	Canada	8.15	Statista	38382.0	131.04294478527606	February
313	surprise	China	816	China	CHN	156	China	2.0	NY Times	7482.0	408.0	February
314	surprise	France	120	France	FRA	250	France	8.9	Statista	3192.0	13.48314606741573	February
315	surprise	Germany	108	Germany	DEU	276	Germany	6.1	Statista	4140.0	17.704918032786885	February
316	surprise	Ghana	108	Ghana	GHA	288	Ghana	2.0		6312.0	54.0	February
317	surprise	Hong Kong	300	Hong Kong	HKG	344	Hong Kong	1.5		2994.0	200.0	February
318	surprise	India	1338	India	IND	356	India	13.15	Statista	90480.0	101.74904942965779	February
319	surprise	Indonesia	168	Indonesia	IDN	360	Indonesia	11.8		3954.0	14.23728813559322	February
320	surprise	Ireland	156	Ireland	IRL	372	Ireland	1.5		12138.0	104.0	February
321	surprise	Italy	102	Italy	ITA	380	Italy	2.5		3822.0	40.8	February
322	surprise	Japan	228	Japan	JPN	392	Japan	48.45	Statista	4314.0	4.705882352941177	February
323	surprise	Kenya	240	Kenya	KEN	404	Kenya	8.2	google	9228.0	29.26829268292683	February
324	surprise	Kingdom of Saudi Arabia	24	Kingdom of Saudi Arabia	SAU	682	Kingdom of Saudi Arabia	15.0	Statista	1404.0	1.6	February
325	surprise	Malaysia	342	Malaysia	MYS	458	Malaysia	3.9	Statista	6930.0	87.6923076923077	February
326	surprise	Mexico	54	Mexico	MEX	484	Mexico	25.7		1746.0	2.1011673151750974	February
327	surprise	New Zealand	162	New Zealand	NZL	554	New Zealand	0.9	google	4464.0	180.0	February
328	surprise	Nigeria	924	Nigeria	NGA	566	Nigeria	8.4		38400.0	110.0	February
329	surprise	Pakistan	150	Pakistan	PAK	586	Pakistan	1.26	google	8358.0	119.04761904761905	February
330	surprise	Republic of Korea	114	Republic of Korea	KOR	410	Republic of Korea	6.05	Statista	1848.0	18.84297520661157	February
331	surprise	Republic of the Philippines	606	Republic of the Philippines	PHL	608	Republic of the Philippines	7.15	Statista	11472.0	84.75524475524475	February
332	surprise	Singapore	210	Singapore	SGP	702	Singapore	1.3		3246.0	161.53846153846152	February
333	surprise	South Africa	270	South Africa	ZAF	710	South Africa	8.5	Business Tech	27030.0	31.764705882352942	February
334	surprise	Spain	72	Spain	ESP	724	Spain	8.4	Statista	4080.0	8.571428571428571	February
335	surprise	Sri Lanka	36	Sri Lanka	LKA	144	Sri Lanka	0.5		1698.0	72.0	February
336	surprise	Sweden	90	Sweden	SWE	752	Sweden	2.0		1422.0	45.0	February
337	surprise	Switzerland	54	Switzerland	CHE	756	Switzerland	0.8	Digital report switzerland	1902.0	67.5	February
338	surprise	Thailand	84	Thailand	THA	764	Thailand	7.35	Statista	2736.0	11.428571428571429	February
339	surprise	The Netherlands	114	The Netherlands	NLD	528	The Netherlands	2.8		2970.0	40.714285714285715	February
340	surprise	Turkey	96	Turkey	TUR	792	Turkey	13.65	Statista	1134.0	7.032967032967033	February
341	surprise	Uganda	96	Uganda	UGA	800						February
342	surprise	United Arab Emirates	78	United Arab Emirates	ARE	784	United Arab Emirates	5.21		4032.0	14.971209213051823	February
343	surprise	United Kingdom	2292	United Kingdom	GBR	826	United Kingdom	17.75	Statista	139284.0	129.1267605633803	February
344	surprise	United States	11220	United States	USA	840	United States	64.2	Statista	454626.0	174.7663551401869	February
345	worry	Australia	2634	Australia	AUS	36	Australia	4.1	Statista	22578.0	642.439024390244	February
346	worry	Belgium	276	Belgium	BEL	56	Belgium	1.0		2268.0	276.0	February
347	worry	Brazil	228	Brazil	BRA	76	Brazil	14.35	Statista	1734.0	15.88850174216028	February
348	worry	Canada	3462	Canada	CAN	124	Canada	8.15	Statista	38382.0	424.7852760736196	February
349	worry	China	1458	China	CHN	156	China	2.0	NY Times	7482.0	729.0	February
350	worry	France	366	France	FRA	250	France	8.9	Statista	3192.0	41.12359550561798	February
351	worry	Germany	498	Germany	DEU	276	Germany	6.1	Statista	4140.0	81.63934426229508	February
352	worry	Ghana	450	Ghana	GHA	288	Ghana	2.0		6312.0	225.0	February
353	worry	Hong Kong	780	Hong Kong	HKG	344	Hong Kong	1.5		2994.0	520.0	February
354	worry	India	4626	India	IND	356	India	13.15	Statista	90480.0	351.787072243346	February
355	worry	Indonesia	450	Indonesia	IDN	360	Indonesia	11.8		3954.0	38.13559322033898	February
356	worry	Ireland	756	Ireland	IRL	372	Ireland	1.5		12138.0	504.0	February
357	worry	Italy	642	Italy	ITA	380	Italy	2.5		3822.0	256.8	February
358	worry	Japan	1080	Japan	JPN	392	Japan	48.45	Statista	4314.0	22.291021671826623	February
359	worry	Kenya	1086	Kenya	KEN	404	Kenya	8.2	google	9228.0	132.4390243902439	February
360	worry	Kingdom of Saudi Arabia	192	Kingdom of Saudi Arabia	SAU	682	Kingdom of Saudi Arabia	15.0	Statista	1404.0	12.8	February
361	worry	Malaysia	834	Malaysia	MYS	458	Malaysia	3.9	Statista	6930.0	213.84615384615384	February
362	worry	Mexico	198	Mexico	MEX	484	Mexico	25.7		1746.0	7.7042801556420235	February
363	worry	New Zealand	456	New Zealand	NZL	554	New Zealand	0.9	google	4464.0	506.66666666666663	February
364	worry	Nigeria	3786	Nigeria	NGA	566	Nigeria	8.4		38400.0	450.7142857142857	February
365	worry	Pakistan	708	Pakistan	PAK	586	Pakistan	1.26	google	8358.0	561.9047619047619	February
366	worry	Republic of Korea	564	Republic of Korea	KOR	410	Republic of Korea	6.05	Statista	1848.0	93.22314049586777	February
367	worry	Republic of the Philippines	1494	Republic of the Philippines	PHL	608	Republic of the Philippines	7.15	Statista	11472.0	208.95104895104893	February
368	worry	Singapore	720	Singapore	SGP	702	Singapore	1.3		3246.0	553.8461538461538	February
369	worry	South Africa	1290	South Africa	ZAF	710	South Africa	8.5	Business Tech	27030.0	151.76470588235293	February
370	worry	Spain	330	Spain	ESP	724	Spain	8.4	Statista	4080.0	39.285714285714285	February
371	worry	Sri Lanka	264	Sri Lanka	LKA	144	Sri Lanka	0.5		1698.0	528.0	February
372	worry	Sweden	138	Sweden	SWE	752	Sweden	2.0		1422.0	69.0	February
373	worry	Switzerland	330	Switzerland	CHE	756	Switzerland	0.8	Digital report switzerland	1902.0	412.5	February
374	worry	Thailand	504	Thailand	THA	764	Thailand	7.35	Statista	2736.0	68.57142857142857	February
375	worry	The Netherlands	234	The Netherlands	NLD	528	The Netherlands	2.8		2970.0	83.57142857142858	February
376	worry	Turkey	90	Turkey	TUR	792	Turkey	13.65	Statista	1134.0	6.593406593406593	February
377	worry	Uganda	498	Uganda	UGA	800						February
378	worry	United Arab Emirates	336	United Arab Emirates	ARE	784	United Arab Emirates	5.21		4032.0	64.49136276391555	February
379	worry	United Kingdom	7824	United Kingdom	GBR	826	United Kingdom	17.75	Statista	139284.0	440.7887323943662	February
380	worry	United States	38496	United States	USA	840	United States	64.2	Statista	454626.0	599.626168224299	February
