# Supplementary material for: Computational linguistics based text emotion analysis using enhanced beetle antenna search with deep learning during COVID-19 pandemic
Source: PeerJ Comput Sci. 2023 Dec 6;9:e1714. doi: 10.7717/peerj-cs.1714 (PMC10773760; doi:10.7717/peerj-cs.1714)
Supplement: Supplemental Information 1 [file peerj-cs-09-1714-s001.zip › emotionGroupsJune.csv]

	emotion_str	country	tweet	date	name	alpha-3	country-code	Country	Users (in million)	Source	Total Tweets	tweetpm
0	anger	Australia	72	June	Australia	AUS	36	Australia	5.0	Statista	22578.0	14.4
1	anger	Brazil	3	June	Brazil	BRA	76	Brazil	14.35	Statista	1734.0	0.20905923344947736
2	anger	Canada	111	June	Canada	CAN	124	Canada	8.15	Statista	38382.0	13.61963190184049
3	anger	China	6	June	China	CHN	156	China	2.0	NY Times	7482.0	3.0
4	anger	Germany	9	June	Germany	DEU	276	Germany	6.1	Statista	4140.0	1.4754098360655739
5	anger	Ghana	39	June	Ghana	GHA	288	Ghana	2.0		6312.0	19.5
6	anger	India	180	June	India	IND	356	India	13.15	Statista	90480.0	13.688212927756654
7	anger	Indonesia	12	June	Indonesia	IDN	360	Indonesia	11.8		3954.0	1.0169491525423728
8	anger	Ireland	27	June	Ireland	IRL	372	Ireland	2.5		12138.0	10.8
9	anger	Italy	6	June	Italy	ITA	380	Italy	2.5		3822.0	2.4
10	anger	Japan	21	June	Japan	JPN	392	Japan	48.45	Statista	4314.0	0.4334365325077399
11	anger	Kenya	15	June	Kenya	KEN	404	Kenya	8.2	google	9228.0	1.829268292682927
12	anger	Kingdom of Saudi Arabia	3	June	Kingdom of Saudi Arabia	SAU	682	Kingdom of Saudi Arabia	15.0	Statista	1404.0	0.2
13	anger	Malaysia	9	June	Malaysia	MYS	458	Malaysia	3.9	Statista	6930.0	2.307692307692308
14	anger	Mexico	6	June	Mexico	MEX	484	Mexico	25.7		1746.0	0.23346303501945526
15	anger	New Zealand	18	June	New Zealand	NZL	554	New Zealand	0.9	google	4464.0	20.0
16	anger	Nigeria	87	June	Nigeria	NGA	566	Nigeria	8.4		38400.0	10.357142857142856
17	anger	Pakistan	30	June	Pakistan	PAK	586	Pakistan	2.6	google	8358.0	11.538461538461538
18	anger	Republic of the Philippines	30	June	Republic of the Philippines	PHL	608	Republic of the Philippines	7.15	Statista	11472.0	4.195804195804196
19	anger	South Africa	87	June	South Africa	ZAF	710	South Africa	8.5	Business Tech	27030.0	10.235294117647058
20	anger	Spain	9	June	Spain	ESP	724	Spain	8.4	Statista	4080.0	1.0714285714285714
21	anger	Thailand	3	June	Thailand	THA	764	Thailand	7.35	Statista	2736.0	0.40816326530612246
22	anger	The Netherlands	9	June	The Netherlands	NLD	528	The Netherlands	2.8		2970.0	3.2142857142857144
23	anger	Turkey	6	June	Turkey	TUR	792	Turkey	13.65	Statista	1134.0	0.43956043956043955
24	anger	Uganda	18	June	Uganda	UGA	800
25	anger	United Arab Emirates	12	June	United Arab Emirates	ARE	784	United Arab Emirates	5.21		4032.0	2.3032629558541267
26	anger	United Kingdom	441	June	United Kingdom	GBR	826	United Kingdom	17.75	Statista	139284.0	24.845070422535212
27	anger	United States	1641	June	United States	USA	840	United States	64.2	Statista	454626.0	25.5607476635514
52	depressed	Australia	138	June	Australia	AUS	36	Australia	5.0	Statista	22578.0	27.6
53	depressed	Belgium	15	June	Belgium	BEL	56	Belgium	1.0		2268.0	15.0
54	depressed	Brazil	24	June	Brazil	BRA	76	Brazil	14.35	Statista	1734.0	1.6724738675958188
55	depressed	Canada	546	June	Canada	CAN	124	Canada	8.15	Statista	38382.0	66.99386503067484
56	depressed	China	18	June	China	CHN	156	China	2.0	NY Times	7482.0	9.0
57	depressed	France	33	June	France	FRA	250	France	8.9	Statista	3192.0	3.7078651685393256
58	depressed	Germany	51	June	Germany	DEU	276	Germany	6.1	Statista	4140.0	8.360655737704919
59	depressed	Ghana	45	June	Ghana	GHA	288	Ghana	2.0		6312.0	22.5
60	depressed	Hong Kong	9	June	Hong Kong	HKG	344	Hong Kong	1.5		2994.0	6.0
61	depressed	India	1212	June	India	IND	356	India	13.15	Statista	90480.0	92.16730038022814
62	depressed	Indonesia	87	June	Indonesia	IDN	360	Indonesia	11.8		3954.0	7.372881355932203
63	depressed	Ireland	246	June	Ireland	IRL	372	Ireland	2.5		12138.0	98.4
64	depressed	Italy	33	June	Italy	ITA	380	Italy	2.5		3822.0	13.2
65	depressed	Japan	21	June	Japan	JPN	392	Japan	48.45	Statista	4314.0	0.4334365325077399
66	depressed	Kenya	69	June	Kenya	KEN	404	Kenya	8.2	google	9228.0	8.414634146341465
67	depressed	Kingdom of Saudi Arabia	30	June	Kingdom of Saudi Arabia	SAU	682	Kingdom of Saudi Arabia	15.0	Statista	1404.0	2.0
68	depressed	Malaysia	60	June	Malaysia	MYS	458	Malaysia	3.9	Statista	6930.0	15.384615384615385
69	depressed	Mexico	12	June	Mexico	MEX	484	Mexico	25.7		1746.0	0.4669260700389105
70	depressed	New Zealand	57	June	New Zealand	NZL	554	New Zealand	0.9	google	4464.0	63.33333333333333
71	depressed	Nigeria	270	June	Nigeria	NGA	566	Nigeria	8.4		38400.0	32.14285714285714
72	depressed	Pakistan	147	June	Pakistan	PAK	586	Pakistan	2.6	google	8358.0	56.53846153846153
73	depressed	Republic of the Philippines	156	June	Republic of the Philippines	PHL	608	Republic of the Philippines	7.15	Statista	11472.0	21.818181818181817
74	depressed	Singapore	42	June	Singapore	SGP	702	Singapore	1.3		3246.0	32.30769230769231
75	depressed	South Africa	339	June	South Africa	ZAF	710	South Africa	8.5	Business Tech	27030.0	39.88235294117647
76	depressed	Spain	45	June	Spain	ESP	724	Spain	8.4	Statista	4080.0	5.357142857142857
77	depressed	Sri Lanka	9	June	Sri Lanka	LKA	144	Sri Lanka	0.5		1698.0	18.0
78	depressed	Sweden	9	June	Sweden	SWE	752	Sweden	2.0		1422.0	4.5
79	depressed	Switzerland	21	June	Switzerland	CHE	756	Switzerland	0.8	Digital report switzerland	1902.0	26.25
80	depressed	Thailand	18	June	Thailand	THA	764	Thailand	7.35	Statista	2736.0	2.4489795918367347
81	depressed	The Netherlands	27	June	The Netherlands	NLD	528	The Netherlands	2.8		2970.0	9.642857142857144
82	depressed	Turkey	9	June	Turkey	TUR	792	Turkey	13.65	Statista	1134.0	0.6593406593406593
83	depressed	Uganda	75	June	Uganda	UGA	800
84	depressed	United Arab Emirates	45	June	United Arab Emirates	ARE	784	United Arab Emirates	5.21		4032.0	8.637236084452976
85	depressed	United Kingdom	3426	June	United Kingdom	GBR	826	United Kingdom	17.75	Statista	139284.0	193.01408450704224
86	depressed	United States	4686	June	United States	USA	840	United States	64.2	Statista	454626.0	72.99065420560747
123	enthusiasm	Australia	147	June	Australia	AUS	36	Australia	5.0	Statista	22578.0	29.4
124	enthusiasm	Belgium	18	June	Belgium	BEL	56	Belgium	1.0		2268.0	18.0
125	enthusiasm	Brazil	6	June	Brazil	BRA	76	Brazil	14.35	Statista	1734.0	0.4181184668989547
126	enthusiasm	Canada	363	June	Canada	CAN	124	Canada	8.15	Statista	38382.0	44.5398773006135
127	enthusiasm	China	12	June	China	CHN	156	China	2.0	NY Times	7482.0	6.0
128	enthusiasm	France	15	June	France	FRA	250	France	8.9	Statista	3192.0	1.6853932584269662
129	enthusiasm	Germany	36	June	Germany	DEU	276	Germany	6.1	Statista	4140.0	5.901639344262295
130	enthusiasm	Ghana	72	June	Ghana	GHA	288	Ghana	2.0		6312.0	36.0
131	enthusiasm	Hong Kong	12	June	Hong Kong	HKG	344	Hong Kong	1.5		2994.0	8.0
132	enthusiasm	India	1734	June	India	IND	356	India	13.15	Statista	90480.0	131.86311787072242
133	enthusiasm	Indonesia	45	June	Indonesia	IDN	360	Indonesia	11.8		3954.0	3.813559322033898
134	enthusiasm	Ireland	84	June	Ireland	IRL	372	Ireland	2.5		12138.0	33.6
135	enthusiasm	Italy	24	June	Italy	ITA	380	Italy	2.5		3822.0	9.6
136	enthusiasm	Japan	27	June	Japan	JPN	392	Japan	48.45	Statista	4314.0	0.5572755417956656
137	enthusiasm	Kenya	96	June	Kenya	KEN	404	Kenya	8.2	google	9228.0	11.707317073170733
138	enthusiasm	Kingdom of Saudi Arabia	18	June	Kingdom of Saudi Arabia	SAU	682	Kingdom of Saudi Arabia	15.0	Statista	1404.0	1.2
139	enthusiasm	Malaysia	33	June	Malaysia	MYS	458	Malaysia	3.9	Statista	6930.0	8.461538461538462
140	enthusiasm	Mexico	18	June	Mexico	MEX	484	Mexico	25.7		1746.0	0.7003891050583658
141	enthusiasm	New Zealand	27	June	New Zealand	NZL	554	New Zealand	0.9	google	4464.0	30.0
142	enthusiasm	Nigeria	300	June	Nigeria	NGA	566	Nigeria	8.4		38400.0	35.714285714285715
143	enthusiasm	Pakistan	210	June	Pakistan	PAK	586	Pakistan	2.6	google	8358.0	80.76923076923076
144	enthusiasm	Republic of Korea	6	June	Republic of Korea	KOR	410	Republic of Korea	6.05	Statista	1848.0	0.9917355371900827
145	enthusiasm	Republic of the Philippines	198	June	Republic of the Philippines	PHL	608	Republic of the Philippines	7.15	Statista	11472.0	27.69230769230769
146	enthusiasm	Singapore	27	June	Singapore	SGP	702	Singapore	1.3		3246.0	20.76923076923077
147	enthusiasm	South Africa	273	June	South Africa	ZAF	710	South Africa	8.5	Business Tech	27030.0	32.11764705882353
148	enthusiasm	Spain	27	June	Spain	ESP	724	Spain	8.4	Statista	4080.0	3.214285714285714
149	enthusiasm	Sri Lanka	9	June	Sri Lanka	LKA	144	Sri Lanka	0.5		1698.0	18.0
150	enthusiasm	Sweden	18	June	Sweden	SWE	752	Sweden	2.0		1422.0	9.0
151	enthusiasm	Switzerland	12	June	Switzerland	CHE	756	Switzerland	0.8	Digital report switzerland	1902.0	15.0
152	enthusiasm	Thailand	24	June	Thailand	THA	764	Thailand	7.35	Statista	2736.0	3.2653061224489797
153	enthusiasm	The Netherlands	18	June	The Netherlands	NLD	528	The Netherlands	2.8		2970.0	6.428571428571429
154	enthusiasm	Turkey	3	June	Turkey	TUR	792	Turkey	13.65	Statista	1134.0	0.21978021978021978
155	enthusiasm	Uganda	57	June	Uganda	UGA	800
156	enthusiasm	United Arab Emirates	48	June	United Arab Emirates	ARE	784	United Arab Emirates	5.21		4032.0	9.213051823416507
157	enthusiasm	United Kingdom	1941	June	United Kingdom	GBR	826	United Kingdom	17.75	Statista	139284.0	109.35211267605634
158	enthusiasm	United States	3816	June	United States	USA	840	United States	64.2	Statista	454626.0	59.4392523364486
195	hate	Australia	555	June	Australia	AUS	36	Australia	5.0	Statista	22578.0	111.0
196	hate	Belgium	45	June	Belgium	BEL	56	Belgium	1.0		2268.0	45.0
197	hate	Brazil	60	June	Brazil	BRA	76	Brazil	14.35	Statista	1734.0	4.181184668989547
198	hate	Canada	1170	June	Canada	CAN	124	Canada	8.15	Statista	38382.0	143.55828220858896
199	hate	China	33	June	China	CHN	156	China	2.0	NY Times	7482.0	16.5
200	hate	France	48	June	France	FRA	250	France	8.9	Statista	3192.0	5.393258426966292
201	hate	Germany	99	June	Germany	DEU	276	Germany	6.1	Statista	4140.0	16.229508196721312
202	hate	Ghana	78	June	Ghana	GHA	288	Ghana	2.0		6312.0	39.0
203	hate	Hong Kong	36	June	Hong Kong	HKG	344	Hong Kong	1.5		2994.0	24.0
204	hate	India	2829	June	India	IND	356	India	13.15	Statista	90480.0	215.13307984790873
205	hate	Indonesia	42	June	Indonesia	IDN	360	Indonesia	11.8		3954.0	3.559322033898305
206	hate	Ireland	312	June	Ireland	IRL	372	Ireland	2.5		12138.0	124.8
207	hate	Italy	57	June	Italy	ITA	380	Italy	2.5		3822.0	22.8
208	hate	Japan	24	June	Japan	JPN	392	Japan	48.45	Statista	4314.0	0.49535603715170273
209	hate	Kenya	168	June	Kenya	KEN	404	Kenya	8.2	google	9228.0	20.48780487804878
210	hate	Kingdom of Saudi Arabia	48	June	Kingdom of Saudi Arabia	SAU	682	Kingdom of Saudi Arabia	15.0	Statista	1404.0	3.2
211	hate	Malaysia	75	June	Malaysia	MYS	458	Malaysia	3.9	Statista	6930.0	19.23076923076923
212	hate	Mexico	33	June	Mexico	MEX	484	Mexico	25.7		1746.0	1.284046692607004
213	hate	New Zealand	144	June	New Zealand	NZL	554	New Zealand	0.9	google	4464.0	160.0
214	hate	Nigeria	546	June	Nigeria	NGA	566	Nigeria	8.4		38400.0	65.0
215	hate	Pakistan	354	June	Pakistan	PAK	586	Pakistan	2.6	google	8358.0	136.15384615384616
216	hate	Republic of Korea	9	June	Republic of Korea	KOR	410	Republic of Korea	6.05	Statista	1848.0	1.4876033057851241
217	hate	Republic of the Philippines	153	June	Republic of the Philippines	PHL	608	Republic of the Philippines	7.15	Statista	11472.0	21.398601398601397
218	hate	Singapore	48	June	Singapore	SGP	702	Singapore	1.3		3246.0	36.92307692307692
219	hate	South Africa	798	June	South Africa	ZAF	710	South Africa	8.5	Business Tech	27030.0	93.88235294117646
220	hate	Spain	93	June	Spain	ESP	724	Spain	8.4	Statista	4080.0	11.071428571428571
221	hate	Sri Lanka	18	June	Sri Lanka	LKA	144	Sri Lanka	0.5		1698.0	36.0
222	hate	Sweden	39	June	Sweden	SWE	752	Sweden	2.0		1422.0	19.5
223	hate	Switzerland	21	June	Switzerland	CHE	756	Switzerland	0.8	Digital report switzerland	1902.0	26.25
224	hate	Thailand	27	June	Thailand	THA	764	Thailand	7.35	Statista	2736.0	3.673469387755102
225	hate	The Netherlands	75	June	The Netherlands	NLD	528	The Netherlands	2.8		2970.0	26.78571428571429
226	hate	Turkey	6	June	Turkey	TUR	792	Turkey	13.65	Statista	1134.0	0.43956043956043955
227	hate	Uganda	81	June	Uganda	UGA	800
228	hate	United Arab Emirates	42	June	United Arab Emirates	ARE	784	United Arab Emirates	5.21		4032.0	8.061420345489443
229	hate	United Kingdom	4815	June	United Kingdom	GBR	826	United Kingdom	17.75	Statista	139284.0	271.2676056338028
230	hate	United States	19623	June	United States	USA	840	United States	64.2	Statista	454626.0	305.6542056074766
231	relief	Australia	285	June	Australia	AUS	36	Australia	5.0	Statista	22578.0	57.0
232	relief	Belgium	57	June	Belgium	BEL	56	Belgium	1.0		2268.0	57.0
233	relief	Brazil	12	June	Brazil	BRA	76	Brazil	14.35	Statista	1734.0	0.8362369337979094
234	relief	Canada	732	June	Canada	CAN	124	Canada	8.15	Statista	38382.0	89.8159509202454
235	relief	China	30	June	China	CHN	156	China	2.0	NY Times	7482.0	15.0
236	relief	France	39	June	France	FRA	250	France	8.9	Statista	3192.0	4.382022471910112
237	relief	Germany	54	June	Germany	DEU	276	Germany	6.1	Statista	4140.0	8.852459016393443
238	relief	Ghana	54	June	Ghana	GHA	288	Ghana	2.0		6312.0	27.0
239	relief	Hong Kong	6	June	Hong Kong	HKG	344	Hong Kong	1.5		2994.0	4.0
240	relief	India	1554	June	India	IND	356	India	13.15	Statista	90480.0	118.17490494296578
241	relief	Indonesia	60	June	Indonesia	IDN	360	Indonesia	11.8		3954.0	5.084745762711864
242	relief	Ireland	243	June	Ireland	IRL	372	Ireland	2.5		12138.0	97.2
243	relief	Italy	33	June	Italy	ITA	380	Italy	2.5		3822.0	13.2
244	relief	Japan	24	June	Japan	JPN	392	Japan	48.45	Statista	4314.0	0.49535603715170273
245	relief	Kenya	63	June	Kenya	KEN	404	Kenya	8.2	google	9228.0	7.682926829268293
246	relief	Kingdom of Saudi Arabia	12	June	Kingdom of Saudi Arabia	SAU	682	Kingdom of Saudi Arabia	15.0	Statista	1404.0	0.8
247	relief	Malaysia	96	June	Malaysia	MYS	458	Malaysia	3.9	Statista	6930.0	24.615384615384617
248	relief	Mexico	12	June	Mexico	MEX	484	Mexico	25.7		1746.0	0.4669260700389105
249	relief	New Zealand	75	June	New Zealand	NZL	554	New Zealand	0.9	google	4464.0	83.33333333333333
250	relief	Nigeria	342	June	Nigeria	NGA	566	Nigeria	8.4		38400.0	40.714285714285715
251	relief	Pakistan	294	June	Pakistan	PAK	586	Pakistan	2.6	google	8358.0	113.07692307692307
252	relief	Republic of Korea	3	June	Republic of Korea	KOR	410	Republic of Korea	6.05	Statista	1848.0	0.49586776859504134
253	relief	Republic of the Philippines	177	June	Republic of the Philippines	PHL	608	Republic of the Philippines	7.15	Statista	11472.0	24.755244755244753
254	relief	Singapore	36	June	Singapore	SGP	702	Singapore	1.3		3246.0	27.69230769230769
255	relief	South Africa	366	June	South Africa	ZAF	710	South Africa	8.5	Business Tech	27030.0	43.05882352941177
256	relief	Spain	42	June	Spain	ESP	724	Spain	8.4	Statista	4080.0	5.0
257	relief	Sri Lanka	15	June	Sri Lanka	LKA	144	Sri Lanka	0.5		1698.0	30.0
258	relief	Sweden	15	June	Sweden	SWE	752	Sweden	2.0		1422.0	7.5
259	relief	Switzerland	33	June	Switzerland	CHE	756	Switzerland	0.8	Digital report switzerland	1902.0	41.25
260	relief	Thailand	33	June	Thailand	THA	764	Thailand	7.35	Statista	2736.0	4.4897959183673475
261	relief	The Netherlands	33	June	The Netherlands	NLD	528	The Netherlands	2.8		2970.0	11.785714285714286
262	relief	Turkey	18	June	Turkey	TUR	792	Turkey	13.65	Statista	1134.0	1.3186813186813187
263	relief	Uganda	84	June	Uganda	UGA	800
264	relief	United Arab Emirates	75	June	United Arab Emirates	ARE	784	United Arab Emirates	5.21		4032.0	14.395393474088293
265	relief	United Kingdom	3795	June	United Kingdom	GBR	826	United Kingdom	17.75	Statista	139284.0	213.80281690140845
266	relief	United States	5685	June	United States	USA	840	United States	64.2	Statista	454626.0	88.55140186915888
267	sadness	Australia	357	June	Australia	AUS	36	Australia	5.0	Statista	22578.0	71.4
268	sadness	Belgium	39	June	Belgium	BEL	56	Belgium	1.0		2268.0	39.0
269	sadness	Brazil	45	June	Brazil	BRA	76	Brazil	14.35	Statista	1734.0	3.1358885017421603
270	sadness	Canada	633	June	Canada	CAN	124	Canada	8.15	Statista	38382.0	77.66871165644172
271	sadness	China	33	June	China	CHN	156	China	2.0	NY Times	7482.0	16.5
272	sadness	France	78	June	France	FRA	250	France	8.9	Statista	3192.0	8.764044943820224
273	sadness	Germany	57	June	Germany	DEU	276	Germany	6.1	Statista	4140.0	9.344262295081968
274	sadness	Ghana	45	June	Ghana	GHA	288	Ghana	2.0		6312.0	22.5
275	sadness	Hong Kong	6	June	Hong Kong	HKG	344	Hong Kong	1.5		2994.0	4.0
276	sadness	India	2082	June	India	IND	356	India	13.15	Statista	90480.0	158.32699619771861
277	sadness	Indonesia	72	June	Indonesia	IDN	360	Indonesia	11.8		3954.0	6.101694915254237
278	sadness	Ireland	216	June	Ireland	IRL	372	Ireland	2.5		12138.0	86.4
279	sadness	Italy	39	June	Italy	ITA	380	Italy	2.5		3822.0	15.6
280	sadness	Japan	45	June	Japan	JPN	392	Japan	48.45	Statista	4314.0	0.9287925696594427
281	sadness	Kenya	117	June	Kenya	KEN	404	Kenya	8.2	google	9228.0	14.26829268292683
282	sadness	Kingdom of Saudi Arabia	21	June	Kingdom of Saudi Arabia	SAU	682	Kingdom of Saudi Arabia	15.0	Statista	1404.0	1.4
283	sadness	Malaysia	30	June	Malaysia	MYS	458	Malaysia	3.9	Statista	6930.0	7.6923076923076925
284	sadness	Mexico	15	June	Mexico	MEX	484	Mexico	25.7		1746.0	0.5836575875486382
285	sadness	New Zealand	75	June	New Zealand	NZL	554	New Zealand	0.9	google	4464.0	83.33333333333333
286	sadness	Nigeria	372	June	Nigeria	NGA	566	Nigeria	8.4		38400.0	44.285714285714285
287	sadness	Pakistan	171	June	Pakistan	PAK	586	Pakistan	2.6	google	8358.0	65.76923076923077
288	sadness	Republic of Korea	18	June	Republic of Korea	KOR	410	Republic of Korea	6.05	Statista	1848.0	2.9752066115702482
289	sadness	Republic of the Philippines	141	June	Republic of the Philippines	PHL	608	Republic of the Philippines	7.15	Statista	11472.0	19.72027972027972
290	sadness	Singapore	24	June	Singapore	SGP	702	Singapore	1.3		3246.0	18.46153846153846
291	sadness	South Africa	621	June	South Africa	ZAF	710	South Africa	8.5	Business Tech	27030.0	73.05882352941177
292	sadness	Spain	57	June	Spain	ESP	724	Spain	8.4	Statista	4080.0	6.785714285714286
293	sadness	Sri Lanka	12	June	Sri Lanka	LKA	144	Sri Lanka	0.5		1698.0	24.0
294	sadness	Sweden	12	June	Sweden	SWE	752	Sweden	2.0		1422.0	6.0
295	sadness	Switzerland	24	June	Switzerland	CHE	756	Switzerland	0.8	Digital report switzerland	1902.0	30.0
296	sadness	Thailand	21	June	Thailand	THA	764	Thailand	7.35	Statista	2736.0	2.857142857142857
297	sadness	The Netherlands	48	June	The Netherlands	NLD	528	The Netherlands	2.8		2970.0	17.142857142857142
298	sadness	Turkey	6	June	Turkey	TUR	792	Turkey	13.65	Statista	1134.0	0.43956043956043955
299	sadness	Uganda	66	June	Uganda	UGA	800
300	sadness	United Arab Emirates	45	June	United Arab Emirates	ARE	784	United Arab Emirates	5.21		4032.0	8.637236084452976
301	sadness	United Kingdom	3771	June	United Kingdom	GBR	826	United Kingdom	17.75	Statista	139284.0	212.45070422535213
302	sadness	United States	9402	June	United States	USA	840	United States	64.2	Statista	454626.0	146.4485981308411
303	surprise	Australia	615	June	Australia	AUS	36	Australia	5.0	Statista	22578.0	123.0
304	surprise	Belgium	60	June	Belgium	BEL	56	Belgium	1.0		2268.0	60.0
305	surprise	Brazil	57	June	Brazil	BRA	76	Brazil	14.35	Statista	1734.0	3.97212543554007
306	surprise	Canada	1314	June	Canada	CAN	124	Canada	8.15	Statista	38382.0	161.22699386503066
307	surprise	China	45	June	China	CHN	156	China	2.0	NY Times	7482.0	22.5
308	surprise	France	63	June	France	FRA	250	France	8.9	Statista	3192.0	7.078651685393258
309	surprise	Germany	105	June	Germany	DEU	276	Germany	6.1	Statista	4140.0	17.213114754098363
310	surprise	Ghana	168	June	Ghana	GHA	288	Ghana	2.0		6312.0	84.0
311	surprise	Hong Kong	24	June	Hong Kong	HKG	344	Hong Kong	1.5		2994.0	16.0
312	surprise	India	3087	June	India	IND	356	India	13.15	Statista	90480.0	234.7528517110266
313	surprise	Indonesia	141	June	Indonesia	IDN	360	Indonesia	11.8		3954.0	11.94915254237288
314	surprise	Ireland	417	June	Ireland	IRL	372	Ireland	2.5		12138.0	166.8
315	surprise	Italy	69	June	Italy	ITA	380	Italy	2.5		3822.0	27.6
316	surprise	Japan	72	June	Japan	JPN	392	Japan	48.45	Statista	4314.0	1.4860681114551082
317	surprise	Kenya	264	June	Kenya	KEN	404	Kenya	8.2	google	9228.0	32.19512195121951
318	surprise	Kingdom of Saudi Arabia	51	June	Kingdom of Saudi Arabia	SAU	682	Kingdom of Saudi Arabia	15.0	Statista	1404.0	3.4
319	surprise	Malaysia	123	June	Malaysia	MYS	458	Malaysia	3.9	Statista	6930.0	31.53846153846154
320	surprise	Mexico	54	June	Mexico	MEX	484	Mexico	25.7		1746.0	2.1011673151750974
321	surprise	New Zealand	171	June	New Zealand	NZL	554	New Zealand	0.9	google	4464.0	190.0
322	surprise	Nigeria	708	June	Nigeria	NGA	566	Nigeria	8.4		38400.0	84.28571428571428
323	surprise	Pakistan	354	June	Pakistan	PAK	586	Pakistan	2.6	google	8358.0	136.15384615384616
324	surprise	Republic of Korea	39	June	Republic of Korea	KOR	410	Republic of Korea	6.05	Statista	1848.0	6.446280991735537
325	surprise	Republic of the Philippines	282	June	Republic of the Philippines	PHL	608	Republic of the Philippines	7.15	Statista	11472.0	39.44055944055944
326	surprise	Singapore	63	June	Singapore	SGP	702	Singapore	1.3		3246.0	48.46153846153846
327	surprise	South Africa	801	June	South Africa	ZAF	710	South Africa	8.5	Business Tech	27030.0	94.23529411764706
328	surprise	Spain	132	June	Spain	ESP	724	Spain	8.4	Statista	4080.0	15.714285714285714
329	surprise	Sri Lanka	27	June	Sri Lanka	LKA	144	Sri Lanka	0.5		1698.0	54.0
330	surprise	Sweden	36	June	Sweden	SWE	752	Sweden	2.0		1422.0	18.0
331	surprise	Switzerland	45	June	Switzerland	CHE	756	Switzerland	0.8	Digital report switzerland	1902.0	56.25
332	surprise	Thailand	69	June	Thailand	THA	764	Thailand	7.35	Statista	2736.0	9.387755102040817
333	surprise	The Netherlands	51	June	The Netherlands	NLD	528	The Netherlands	2.8		2970.0	18.214285714285715
334	surprise	Turkey	57	June	Turkey	TUR	792	Turkey	13.65	Statista	1134.0	4.175824175824176
335	surprise	Uganda	150	June	Uganda	UGA	800
336	surprise	United Arab Emirates	102	June	United Arab Emirates	ARE	784	United Arab Emirates	5.21		4032.0	19.57773512476008
337	surprise	United Kingdom	5043	June	United Kingdom	GBR	826	United Kingdom	17.75	Statista	139284.0	284.11267605633805
338	surprise	United States	13512	June	United States	USA	840	United States	64.2	Statista	454626.0	210.46728971962617
339	worry	Australia	1500	June	Australia	AUS	36	Australia	5.0	Statista	22578.0	300.0
340	worry	Belgium	147	June	Belgium	BEL	56	Belgium	1.0		2268.0	147.0
341	worry	Brazil	138	June	Brazil	BRA	76	Brazil	14.35	Statista	1734.0	9.61672473867596
342	worry	Canada	3255	June	Canada	CAN	124	Canada	8.15	Statista	38382.0	399.3865030674846
343	worry	China	159	June	China	CHN	156	China	2.0	NY Times	7482.0	79.5
344	worry	France	171	June	France	FRA	250	France	8.9	Statista	3192.0	19.213483146067414
345	worry	Germany	207	June	Germany	DEU	276	Germany	6.1	Statista	4140.0	33.9344262295082
346	worry	Ghana	312	June	Ghana	GHA	288	Ghana	2.0		6312.0	156.0
347	worry	Hong Kong	60	June	Hong Kong	HKG	344	Hong Kong	1.5		2994.0	40.0
348	worry	India	10923	June	India	IND	356	India	13.15	Statista	90480.0	830.6463878326996
349	worry	Indonesia	177	June	Indonesia	IDN	360	Indonesia	11.8		3954.0	14.999999999999998
350	worry	Ireland	948	June	Ireland	IRL	372	Ireland	2.5		12138.0	379.2
351	worry	Italy	156	June	Italy	ITA	380	Italy	2.5		3822.0	62.4
352	worry	Japan	153	June	Japan	JPN	392	Japan	48.45	Statista	4314.0	3.157894736842105
353	worry	Kenya	657	June	Kenya	KEN	404	Kenya	8.2	google	9228.0	80.1219512195122
354	worry	Kingdom of Saudi Arabia	99	June	Kingdom of Saudi Arabia	SAU	682	Kingdom of Saudi Arabia	15.0	Statista	1404.0	6.6
355	worry	Malaysia	255	June	Malaysia	MYS	458	Malaysia	3.9	Statista	6930.0	65.38461538461539
356	worry	Mexico	126	June	Mexico	MEX	484	Mexico	25.7		1746.0	4.902723735408561
357	worry	New Zealand	276	June	New Zealand	NZL	554	New Zealand	0.9	google	4464.0	306.6666666666667
358	worry	Nigeria	1758	June	Nigeria	NGA	566	Nigeria	8.4		38400.0	209.28571428571428
359	worry	Pakistan	1257	June	Pakistan	PAK	586	Pakistan	2.6	google	8358.0	483.46153846153845
360	worry	Republic of Korea	54	June	Republic of Korea	KOR	410	Republic of Korea	6.05	Statista	1848.0	8.925619834710744
361	worry	Republic of the Philippines	738	June	Republic of the Philippines	PHL	608	Republic of the Philippines	7.15	Statista	11472.0	103.21678321678321
362	worry	Singapore	189	June	Singapore	SGP	702	Singapore	1.3		3246.0	145.3846153846154
363	worry	South Africa	1863	June	South Africa	ZAF	710	South Africa	8.5	Business Tech	27030.0	219.1764705882353
364	worry	Spain	204	June	Spain	ESP	724	Spain	8.4	Statista	4080.0	24.285714285714285
365	worry	Sri Lanka	57	June	Sri Lanka	LKA	144	Sri Lanka	0.5		1698.0	114.0
366	worry	Sweden	93	June	Sweden	SWE	752	Sweden	2.0		1422.0	46.5
367	worry	Switzerland	90	June	Switzerland	CHE	756	Switzerland	0.8	Digital report switzerland	1902.0	112.5
368	worry	Thailand	201	June	Thailand	THA	764	Thailand	7.35	Statista	2736.0	27.346938775510207
369	worry	The Netherlands	168	June	The Netherlands	NLD	528	The Netherlands	2.8		2970.0	60.00000000000001
370	worry	Turkey	81	June	Turkey	TUR	792	Turkey	13.65	Statista	1134.0	5.934065934065934
371	worry	Uganda	390	June	Uganda	UGA	800
372	worry	United Arab Emirates	195	June	United Arab Emirates	ARE	784	United Arab Emirates	5.21		4032.0	37.42802303262956
373	worry	United Kingdom	13143	June	United Kingdom	GBR	826	United Kingdom	17.75	Statista	139284.0	740.4507042253521
374	worry	United States	32421	June	United States	USA	840	United States	64.2	Statista	454626.0	505.0
