# Supplementary material for: Computational linguistics based text emotion analysis using enhanced beetle antenna search with deep learning during COVID-19 pandemic
Source: PeerJ Comput Sci. 2023 Dec 6;9:e1714. doi: 10.7717/peerj-cs.1714 (PMC10773760; doi:10.7717/peerj-cs.1714)
Supplement: Supplemental Information 1 [file peerj-cs-09-1714-s001.zip › emotionGroupsMarch.csv]

	emotion_str	country	tweet	name	alpha-3	country-code	Country	Users (in million)	Source	Total Tweets	tweetpm	date
0	anger	Australia	186	Australia	AUS	36	Australia	5.0	Statista	22578.0	37.2	March
1	anger	Belgium	24	Belgium	BEL	56	Belgium	1.0		2268.0	24.0	March
2	anger	Brazil	12	Brazil	BRA	76	Brazil	14.35	Statista	1734.0	0.8362369337979094	March
3	anger	Canada	336	Canada	CAN	124	Canada	8.15	Statista	38382.0	41.22699386503067	March
4	anger	China	24	China	CHN	156	China	2.0	NY Times	7482.0	12.0	March
5	anger	France	24	France	FRA	250	France	8.9	Statista	3192.0	2.696629213483146	March
6	anger	Germany	30	Germany	DEU	276	Germany	6.1	Statista	4140.0	4.918032786885246	March
7	anger	Ghana	126	Ghana	GHA	288	Ghana	2.0		6312.0	63.0	March
8	anger	Hong Kong	12	Hong Kong	HKG	344	Hong Kong	1.5		2994.0	8.0	March
9	anger	India	408	India	IND	356	India	13.15	Statista	90480.0	31.026615969581748	March
10	anger	Indonesia	66	Indonesia	IDN	360	Indonesia	11.8		3954.0	5.59322033898305	March
11	anger	Ireland	108	Ireland	IRL	372	Ireland	2.5		12138.0	43.2	March
12	anger	Italy	18	Italy	ITA	380	Italy	2.5		3822.0	7.2	March
13	anger	Japan	30	Japan	JPN	392	Japan	48.45	Statista	4314.0	0.6191950464396284	March
14	anger	Kenya	78	Kenya	KEN	404	Kenya	8.2	google	9228.0	9.51219512195122	March
15	anger	Kingdom of Saudi Arabia	6	Kingdom of Saudi Arabia	SAU	682	Kingdom of Saudi Arabia	15.0	Statista	1404.0	0.4	March
16	anger	Malaysia	90	Malaysia	MYS	458	Malaysia	3.9	Statista	6930.0	23.076923076923077	March
17	anger	Mexico	18	Mexico	MEX	484	Mexico	25.7		1746.0	0.7003891050583658	March
18	anger	New Zealand	18	New Zealand	NZL	554	New Zealand	0.9	google	4464.0	20.0	March
19	anger	Nigeria	234	Nigeria	NGA	566	Nigeria	8.4		38400.0	27.857142857142858	March
20	anger	Pakistan	54	Pakistan	PAK	586	Pakistan	2.6	google	8358.0	20.76923076923077	March
21	anger	Republic of Korea	18	Republic of Korea	KOR	410	Republic of Korea	6.05	Statista	1848.0	2.9752066115702482	March
22	anger	Republic of the Philippines	168	Republic of the Philippines	PHL	608	Republic of the Philippines	7.15	Statista	11472.0	23.496503496503497	March
23	anger	Singapore	18	Singapore	SGP	702	Singapore	1.3		3246.0	13.846153846153845	March
24	anger	South Africa	234	South Africa	ZAF	710	South Africa	8.5	Business Tech	27030.0	27.529411764705884	March
25	anger	Spain	30	Spain	ESP	724	Spain	8.4	Statista	4080.0	3.571428571428571	March
26	anger	Sri Lanka	18	Sri Lanka	LKA	144	Sri Lanka	0.5		1698.0	36.0	March
27	anger	Switzerland	24	Switzerland	CHE	756	Switzerland	0.8	Digital report switzerland	1902.0	30.0	March
28	anger	Thailand	12	Thailand	THA	764	Thailand	7.35	Statista	2736.0	1.6326530612244898	March
29	anger	The Netherlands	42	The Netherlands	NLD	528	The Netherlands	2.8		2970.0	15.000000000000002	March
30	anger	Turkey	18	Turkey	TUR	792	Turkey	13.65	Statista	1134.0	1.3186813186813187	March
31	anger	Uganda	24	Uganda	UGA	800						March
32	anger	United Arab Emirates	30	United Arab Emirates	ARE	784	United Arab Emirates	5.21		4032.0	5.758157389635317	March
33	anger	United Kingdom	690	United Kingdom	GBR	826	United Kingdom	17.75	Statista	139284.0	38.87323943661972	March
34	anger	United States	4320	United States	USA	840	United States	64.2	Statista	454626.0	67.28971962616822	March
35	boredom	Australia	66	Australia	AUS	36	Australia	5.0	Statista	22578.0	13.2	March
36	boredom	Brazil	6	Brazil	BRA	76	Brazil	14.35	Statista	1734.0	0.4181184668989547	March
37	boredom	Canada	126	Canada	CAN	124	Canada	8.15	Statista	38382.0	15.460122699386503	March
38	boredom	China	18	China	CHN	156	China	2.0	NY Times	7482.0	9.0	March
39	boredom	France	24	France	FRA	250	France	8.9	Statista	3192.0	2.696629213483146	March
40	boredom	Germany	24	Germany	DEU	276	Germany	6.1	Statista	4140.0	3.934426229508197	March
41	boredom	Ghana	36	Ghana	GHA	288	Ghana	2.0		6312.0	18.0	March
42	boredom	Hong Kong	6	Hong Kong	HKG	344	Hong Kong	1.5		2994.0	4.0	March
43	boredom	India	162	India	IND	356	India	13.15	Statista	90480.0	12.319391634980988	March
44	boredom	Indonesia	36	Indonesia	IDN	360	Indonesia	11.8		3954.0	3.0508474576271185	March
45	boredom	Ireland	42	Ireland	IRL	372	Ireland	2.5		12138.0	16.8	March
46	boredom	Japan	18	Japan	JPN	392	Japan	48.45	Statista	4314.0	0.37151702786377705	March
47	boredom	Kenya	30	Kenya	KEN	404	Kenya	8.2	google	9228.0	3.658536585365854	March
48	boredom	Kingdom of Saudi Arabia	6	Kingdom of Saudi Arabia	SAU	682	Kingdom of Saudi Arabia	15.0	Statista	1404.0	0.4	March
49	boredom	Malaysia	54	Malaysia	MYS	458	Malaysia	3.9	Statista	6930.0	13.846153846153847	March
50	boredom	New Zealand	18	New Zealand	NZL	554	New Zealand	0.9	google	4464.0	20.0	March
51	boredom	Nigeria	144	Nigeria	NGA	566	Nigeria	8.4		38400.0	17.142857142857142	March
52	boredom	Pakistan	54	Pakistan	PAK	586	Pakistan	2.6	google	8358.0	20.76923076923077	March
53	boredom	Republic of Korea	6	Republic of Korea	KOR	410	Republic of Korea	6.05	Statista	1848.0	0.9917355371900827	March
54	boredom	Republic of the Philippines	36	Republic of the Philippines	PHL	608	Republic of the Philippines	7.15	Statista	11472.0	5.034965034965035	March
55	boredom	South Africa	138	South Africa	ZAF	710	South Africa	8.5	Business Tech	27030.0	16.235294117647058	March
56	boredom	Spain	12	Spain	ESP	724	Spain	8.4	Statista	4080.0	1.4285714285714286	March
57	boredom	Switzerland	12	Switzerland	CHE	756	Switzerland	0.8	Digital report switzerland	1902.0	15.0	March
58	boredom	Thailand	6	Thailand	THA	764	Thailand	7.35	Statista	2736.0	0.8163265306122449	March
59	boredom	The Netherlands	12	The Netherlands	NLD	528	The Netherlands	2.8		2970.0	4.285714285714286	March
60	boredom	Uganda	24	Uganda	UGA	800						March
61	boredom	United Arab Emirates	6	United Arab Emirates	ARE	784	United Arab Emirates	5.21		4032.0	1.1516314779270633	March
62	boredom	United Kingdom	324	United Kingdom	GBR	826	United Kingdom	17.75	Statista	139284.0	18.253521126760564	March
63	boredom	United States	1722	United States	USA	840	United States	64.2	Statista	454626.0	26.822429906542055	March
64	depressed	Australia	264	Australia	AUS	36	Australia	5.0	Statista	22578.0	52.8	March
65	depressed	Belgium	24	Belgium	BEL	56	Belgium	1.0		2268.0	24.0	March
66	depressed	Brazil	12	Brazil	BRA	76	Brazil	14.35	Statista	1734.0	0.8362369337979094	March
67	depressed	Canada	612	Canada	CAN	124	Canada	8.15	Statista	38382.0	75.0920245398773	March
68	depressed	China	114	China	CHN	156	China	2.0	NY Times	7482.0	57.0	March
69	depressed	France	54	France	FRA	250	France	8.9	Statista	3192.0	6.067415730337078	March
70	depressed	Germany	72	Germany	DEU	276	Germany	6.1	Statista	4140.0	11.80327868852459	March
71	depressed	Ghana	114	Ghana	GHA	288	Ghana	2.0		6312.0	57.0	March
72	depressed	Hong Kong	18	Hong Kong	HKG	344	Hong Kong	1.5		2994.0	12.0	March
73	depressed	India	762	India	IND	356	India	13.15	Statista	90480.0	57.9467680608365	March
74	depressed	Indonesia	66	Indonesia	IDN	360	Indonesia	11.8		3954.0	5.59322033898305	March
75	depressed	Ireland	210	Ireland	IRL	372	Ireland	2.5		12138.0	84.0	March
76	depressed	Italy	66	Italy	ITA	380	Italy	2.5		3822.0	26.4	March
77	depressed	Japan	90	Japan	JPN	392	Japan	48.45	Statista	4314.0	1.8575851393188854	March
78	depressed	Kenya	60	Kenya	KEN	404	Kenya	8.2	google	9228.0	7.317073170731708	March
79	depressed	Kingdom of Saudi Arabia	30	Kingdom of Saudi Arabia	SAU	682	Kingdom of Saudi Arabia	15.0	Statista	1404.0	2.0	March
80	depressed	Malaysia	84	Malaysia	MYS	458	Malaysia	3.9	Statista	6930.0	21.53846153846154	March
81	depressed	Mexico	24	Mexico	MEX	484	Mexico	25.7		1746.0	0.933852140077821	March
82	depressed	New Zealand	36	New Zealand	NZL	554	New Zealand	0.9	google	4464.0	40.0	March
83	depressed	Nigeria	318	Nigeria	NGA	566	Nigeria	8.4		38400.0	37.857142857142854	March
84	depressed	Pakistan	120	Pakistan	PAK	586	Pakistan	2.6	google	8358.0	46.15384615384615	March
85	depressed	Republic of Korea	18	Republic of Korea	KOR	410	Republic of Korea	6.05	Statista	1848.0	2.9752066115702482	March
86	depressed	Republic of the Philippines	144	Republic of the Philippines	PHL	608	Republic of the Philippines	7.15	Statista	11472.0	20.13986013986014	March
87	depressed	Singapore	12	Singapore	SGP	702	Singapore	1.3		3246.0	9.23076923076923	March
88	depressed	South Africa	210	South Africa	ZAF	710	South Africa	8.5	Business Tech	27030.0	24.705882352941178	March
89	depressed	Spain	72	Spain	ESP	724	Spain	8.4	Statista	4080.0	8.571428571428571	March
90	depressed	Sri Lanka	18	Sri Lanka	LKA	144	Sri Lanka	0.5		1698.0	36.0	March
91	depressed	Sweden	30	Sweden	SWE	752	Sweden	2.0		1422.0	15.0	March
92	depressed	Switzerland	18	Switzerland	CHE	756	Switzerland	0.8	Digital report switzerland	1902.0	22.5	March
93	depressed	Thailand	42	Thailand	THA	764	Thailand	7.35	Statista	2736.0	5.714285714285714	March
94	depressed	The Netherlands	42	The Netherlands	NLD	528	The Netherlands	2.8		2970.0	15.000000000000002	March
95	depressed	Turkey	24	Turkey	TUR	792	Turkey	13.65	Statista	1134.0	1.7582417582417582	March
96	depressed	Uganda	42	Uganda	UGA	800						March
97	depressed	United Arab Emirates	60	United Arab Emirates	ARE	784	United Arab Emirates	5.21		4032.0	11.516314779270633	March
98	depressed	United Kingdom	1632	United Kingdom	GBR	826	United Kingdom	17.75	Statista	139284.0	91.94366197183099	March
99	depressed	United States	6054	United States	USA	840	United States	64.2	Statista	454626.0	94.29906542056074	March
100	empty	Australia	294	Australia	AUS	36	Australia	5.0	Statista	22578.0	58.8	March
101	empty	Belgium	24	Belgium	BEL	56	Belgium	1.0		2268.0	24.0	March
102	empty	Brazil	30	Brazil	BRA	76	Brazil	14.35	Statista	1734.0	2.0905923344947737	March
103	empty	Canada	486	Canada	CAN	124	Canada	8.15	Statista	38382.0	59.6319018404908	March
104	empty	China	54	China	CHN	156	China	2.0	NY Times	7482.0	27.0	March
105	empty	France	36	France	FRA	250	France	8.9	Statista	3192.0	4.044943820224719	March
106	empty	Germany	138	Germany	DEU	276	Germany	6.1	Statista	4140.0	22.622950819672134	March
107	empty	Ghana	102	Ghana	GHA	288	Ghana	2.0		6312.0	51.0	March
108	empty	Hong Kong	30	Hong Kong	HKG	344	Hong Kong	1.5		2994.0	20.0	March
109	empty	India	876	India	IND	356	India	13.15	Statista	90480.0	66.61596958174904	March
110	empty	Indonesia	66	Indonesia	IDN	360	Indonesia	11.8		3954.0	5.59322033898305	March
111	empty	Ireland	252	Ireland	IRL	372	Ireland	2.5		12138.0	100.8	March
112	empty	Italy	78	Italy	ITA	380	Italy	2.5		3822.0	31.2	March
113	empty	Japan	24	Japan	JPN	392	Japan	48.45	Statista	4314.0	0.49535603715170273	March
114	empty	Kenya	102	Kenya	KEN	404	Kenya	8.2	google	9228.0	12.439024390243903	March
115	empty	Kingdom of Saudi Arabia	24	Kingdom of Saudi Arabia	SAU	682	Kingdom of Saudi Arabia	15.0	Statista	1404.0	1.6	March
116	empty	Malaysia	84	Malaysia	MYS	458	Malaysia	3.9	Statista	6930.0	21.53846153846154	March
117	empty	Mexico	36	Mexico	MEX	484	Mexico	25.7		1746.0	1.4007782101167316	March
118	empty	New Zealand	42	New Zealand	NZL	554	New Zealand	0.9	google	4464.0	46.666666666666664	March
119	empty	Nigeria	456	Nigeria	NGA	566	Nigeria	8.4		38400.0	54.285714285714285	March
120	empty	Pakistan	102	Pakistan	PAK	586	Pakistan	2.6	google	8358.0	39.230769230769226	March
121	empty	Republic of Korea	18	Republic of Korea	KOR	410	Republic of Korea	6.05	Statista	1848.0	2.9752066115702482	March
122	empty	Republic of the Philippines	144	Republic of the Philippines	PHL	608	Republic of the Philippines	7.15	Statista	11472.0	20.13986013986014	March
123	empty	Singapore	18	Singapore	SGP	702	Singapore	1.3		3246.0	13.846153846153845	March
124	empty	South Africa	372	South Africa	ZAF	710	South Africa	8.5	Business Tech	27030.0	43.76470588235294	March
125	empty	Spain	36	Spain	ESP	724	Spain	8.4	Statista	4080.0	4.285714285714286	March
126	empty	Sri Lanka	18	Sri Lanka	LKA	144	Sri Lanka	0.5		1698.0	36.0	March
127	empty	Sweden	6	Sweden	SWE	752	Sweden	2.0		1422.0	3.0	March
128	empty	Switzerland	12	Switzerland	CHE	756	Switzerland	0.8	Digital report switzerland	1902.0	15.0	March
129	empty	Thailand	12	Thailand	THA	764	Thailand	7.35	Statista	2736.0	1.6326530612244898	March
130	empty	The Netherlands	48	The Netherlands	NLD	528	The Netherlands	2.8		2970.0	17.142857142857142	March
131	empty	Turkey	18	Turkey	TUR	792	Turkey	13.65	Statista	1134.0	1.3186813186813187	March
132	empty	Uganda	96	Uganda	UGA	800						March
133	empty	United Arab Emirates	78	United Arab Emirates	ARE	784	United Arab Emirates	5.21		4032.0	14.971209213051823	March
134	empty	United Kingdom	1662	United Kingdom	GBR	826	United Kingdom	17.75	Statista	139284.0	93.63380281690141	March
135	empty	United States	6138	United States	USA	840	United States	64.2	Statista	454626.0	95.60747663551402	March
136	enthusiasm	Australia	258	Australia	AUS	36	Australia	5.0	Statista	22578.0	51.6	March
137	enthusiasm	Belgium	18	Belgium	BEL	56	Belgium	1.0		2268.0	18.0	March
138	enthusiasm	Brazil	36	Brazil	BRA	76	Brazil	14.35	Statista	1734.0	2.5087108013937285	March
139	enthusiasm	Canada	474	Canada	CAN	124	Canada	8.15	Statista	38382.0	58.15950920245398	March
140	enthusiasm	China	144	China	CHN	156	China	2.0	NY Times	7482.0	72.0	March
141	enthusiasm	France	42	France	FRA	250	France	8.9	Statista	3192.0	4.719101123595506	March
142	enthusiasm	Germany	54	Germany	DEU	276	Germany	6.1	Statista	4140.0	8.852459016393443	March
143	enthusiasm	Ghana	132	Ghana	GHA	288	Ghana	2.0		6312.0	66.0	March
144	enthusiasm	Hong Kong	30	Hong Kong	HKG	344	Hong Kong	1.5		2994.0	20.0	March
145	enthusiasm	India	1422	India	IND	356	India	13.15	Statista	90480.0	108.13688212927757	March
146	enthusiasm	Indonesia	30	Indonesia	IDN	360	Indonesia	11.8		3954.0	2.542372881355932	March
147	enthusiasm	Ireland	234	Ireland	IRL	372	Ireland	2.5		12138.0	93.6	March
148	enthusiasm	Italy	60	Italy	ITA	380	Italy	2.5		3822.0	24.0	March
149	enthusiasm	Japan	48	Japan	JPN	392	Japan	48.45	Statista	4314.0	0.9907120743034055	March
150	enthusiasm	Kenya	102	Kenya	KEN	404	Kenya	8.2	google	9228.0	12.439024390243903	March
151	enthusiasm	Kingdom of Saudi Arabia	18	Kingdom of Saudi Arabia	SAU	682	Kingdom of Saudi Arabia	15.0	Statista	1404.0	1.2	March
152	enthusiasm	Malaysia	96	Malaysia	MYS	458	Malaysia	3.9	Statista	6930.0	24.615384615384617	March
153	enthusiasm	Mexico	12	Mexico	MEX	484	Mexico	25.7		1746.0	0.4669260700389105	March
154	enthusiasm	New Zealand	48	New Zealand	NZL	554	New Zealand	0.9	google	4464.0	53.33333333333333	March
155	enthusiasm	Nigeria	414	Nigeria	NGA	566	Nigeria	8.4		38400.0	49.285714285714285	March
156	enthusiasm	Pakistan	144	Pakistan	PAK	586	Pakistan	2.6	google	8358.0	55.38461538461538	March
157	enthusiasm	Republic of Korea	18	Republic of Korea	KOR	410	Republic of Korea	6.05	Statista	1848.0	2.9752066115702482	March
158	enthusiasm	Republic of the Philippines	108	Republic of the Philippines	PHL	608	Republic of the Philippines	7.15	Statista	11472.0	15.104895104895105	March
159	enthusiasm	Singapore	30	Singapore	SGP	702	Singapore	1.3		3246.0	23.076923076923077	March
160	enthusiasm	South Africa	246	South Africa	ZAF	710	South Africa	8.5	Business Tech	27030.0	28.941176470588236	March
161	enthusiasm	Spain	72	Spain	ESP	724	Spain	8.4	Statista	4080.0	8.571428571428571	March
162	enthusiasm	Sri Lanka	12	Sri Lanka	LKA	144	Sri Lanka	0.5		1698.0	24.0	March
163	enthusiasm	Sweden	30	Sweden	SWE	752	Sweden	2.0		1422.0	15.0	March
164	enthusiasm	Switzerland	18	Switzerland	CHE	756	Switzerland	0.8	Digital report switzerland	1902.0	22.5	March
165	enthusiasm	Thailand	18	Thailand	THA	764	Thailand	7.35	Statista	2736.0	2.4489795918367347	March
166	enthusiasm	The Netherlands	60	The Netherlands	NLD	528	The Netherlands	2.8		2970.0	21.42857142857143	March
167	enthusiasm	Turkey	6	Turkey	TUR	792	Turkey	13.65	Statista	1134.0	0.43956043956043955	March
168	enthusiasm	Uganda	24	Uganda	UGA	800						March
169	enthusiasm	United Arab Emirates	60	United Arab Emirates	ARE	784	United Arab Emirates	5.21		4032.0	11.516314779270633	March
170	enthusiasm	United Kingdom	1326	United Kingdom	GBR	826	United Kingdom	17.75	Statista	139284.0	74.70422535211267	March
171	enthusiasm	United States	5484	United States	USA	840	United States	64.2	Statista	454626.0	85.42056074766354	March
172	fun	Australia	252	Australia	AUS	36	Australia	5.0	Statista	22578.0	50.4	March
173	fun	Belgium	42	Belgium	BEL	56	Belgium	1.0		2268.0	42.0	March
174	fun	Brazil	18	Brazil	BRA	76	Brazil	14.35	Statista	1734.0	1.2543554006968642	March
175	fun	Canada	396	Canada	CAN	124	Canada	8.15	Statista	38382.0	48.58895705521472	March
176	fun	China	72	China	CHN	156	China	2.0	NY Times	7482.0	36.0	March
177	fun	France	18	France	FRA	250	France	8.9	Statista	3192.0	2.0224719101123596	March
178	fun	Germany	66	Germany	DEU	276	Germany	6.1	Statista	4140.0	10.819672131147541	March
179	fun	Ghana	216	Ghana	GHA	288	Ghana	2.0		6312.0	108.0	March
180	fun	Hong Kong	48	Hong Kong	HKG	344	Hong Kong	1.5		2994.0	32.0	March
181	fun	India	612	India	IND	356	India	13.15	Statista	90480.0	46.539923954372625	March
182	fun	Indonesia	30	Indonesia	IDN	360	Indonesia	11.8		3954.0	2.542372881355932	March
183	fun	Ireland	120	Ireland	IRL	372	Ireland	2.5		12138.0	48.0	March
184	fun	Italy	78	Italy	ITA	380	Italy	2.5		3822.0	31.2	March
185	fun	Japan	30	Japan	JPN	392	Japan	48.45	Statista	4314.0	0.6191950464396284	March
186	fun	Kenya	96	Kenya	KEN	404	Kenya	8.2	google	9228.0	11.707317073170733	March
187	fun	Kingdom of Saudi Arabia	12	Kingdom of Saudi Arabia	SAU	682	Kingdom of Saudi Arabia	15.0	Statista	1404.0	0.8	March
188	fun	Malaysia	222	Malaysia	MYS	458	Malaysia	3.9	Statista	6930.0	56.92307692307693	March
189	fun	Mexico	6	Mexico	MEX	484	Mexico	25.7		1746.0	0.23346303501945526	March
190	fun	New Zealand	30	New Zealand	NZL	554	New Zealand	0.9	google	4464.0	33.333333333333336	March
191	fun	Nigeria	378	Nigeria	NGA	566	Nigeria	8.4		38400.0	45.0	March
192	fun	Pakistan	42	Pakistan	PAK	586	Pakistan	2.6	google	8358.0	16.153846153846153	March
193	fun	Republic of Korea	6	Republic of Korea	KOR	410	Republic of Korea	6.05	Statista	1848.0	0.9917355371900827	March
194	fun	Republic of the Philippines	180	Republic of the Philippines	PHL	608	Republic of the Philippines	7.15	Statista	11472.0	25.174825174825173	March
195	fun	Singapore	12	Singapore	SGP	702	Singapore	1.3		3246.0	9.23076923076923	March
196	fun	South Africa	306	South Africa	ZAF	710	South Africa	8.5	Business Tech	27030.0	36.0	March
197	fun	Spain	66	Spain	ESP	724	Spain	8.4	Statista	4080.0	7.857142857142857	March
198	fun	Sri Lanka	6	Sri Lanka	LKA	144	Sri Lanka	0.5		1698.0	12.0	March
199	fun	Sweden	12	Sweden	SWE	752	Sweden	2.0		1422.0	6.0	March
200	fun	Switzerland	6	Switzerland	CHE	756	Switzerland	0.8	Digital report switzerland	1902.0	7.5	March
201	fun	Thailand	18	Thailand	THA	764	Thailand	7.35	Statista	2736.0	2.4489795918367347	March
202	fun	The Netherlands	48	The Netherlands	NLD	528	The Netherlands	2.8		2970.0	17.142857142857142	March
203	fun	Turkey	12	Turkey	TUR	792	Turkey	13.65	Statista	1134.0	0.8791208791208791	March
204	fun	Uganda	48	Uganda	UGA	800						March
205	fun	United Arab Emirates	66	United Arab Emirates	ARE	784	United Arab Emirates	5.21		4032.0	12.667946257197697	March
206	fun	United Kingdom	1380	United Kingdom	GBR	826	United Kingdom	17.75	Statista	139284.0	77.74647887323944	March
207	fun	United States	5022	United States	USA	840	United States	64.2	Statista	454626.0	78.22429906542055	March
208	hate	Australia	1086	Australia	AUS	36	Australia	5.0	Statista	22578.0	217.2	March
209	hate	Belgium	78	Belgium	BEL	56	Belgium	1.0		2268.0	78.0	March
210	hate	Brazil	24	Brazil	BRA	76	Brazil	14.35	Statista	1734.0	1.6724738675958188	March
211	hate	Canada	1398	Canada	CAN	124	Canada	8.15	Statista	38382.0	171.53374233128832	March
212	hate	China	126	China	CHN	156	China	2.0	NY Times	7482.0	63.0	March
213	hate	France	132	France	FRA	250	France	8.9	Statista	3192.0	14.831460674157302	March
214	hate	Germany	144	Germany	DEU	276	Germany	6.1	Statista	4140.0	23.60655737704918	March
215	hate	Ghana	120	Ghana	GHA	288	Ghana	2.0		6312.0	60.0	March
216	hate	Hong Kong	96	Hong Kong	HKG	344	Hong Kong	1.5		2994.0	64.0	March
217	hate	India	2370	India	IND	356	India	13.15	Statista	90480.0	180.22813688212926	March
218	hate	Indonesia	174	Indonesia	IDN	360	Indonesia	11.8		3954.0	14.745762711864407	March
219	hate	Ireland	486	Ireland	IRL	372	Ireland	2.5		12138.0	194.4	March
220	hate	Italy	132	Italy	ITA	380	Italy	2.5		3822.0	52.8	March
221	hate	Japan	198	Japan	JPN	392	Japan	48.45	Statista	4314.0	4.086687306501548	March
222	hate	Kenya	294	Kenya	KEN	404	Kenya	8.2	google	9228.0	35.85365853658537	March
223	hate	Kingdom of Saudi Arabia	36	Kingdom of Saudi Arabia	SAU	682	Kingdom of Saudi Arabia	15.0	Statista	1404.0	2.4	March
224	hate	Malaysia	180	Malaysia	MYS	458	Malaysia	3.9	Statista	6930.0	46.15384615384615	March
225	hate	Mexico	72	Mexico	MEX	484	Mexico	25.7		1746.0	2.8015564202334633	March
226	hate	New Zealand	96	New Zealand	NZL	554	New Zealand	0.9	google	4464.0	106.66666666666666	March
227	hate	Nigeria	1266	Nigeria	NGA	566	Nigeria	8.4		38400.0	150.7142857142857	March
228	hate	Pakistan	294	Pakistan	PAK	586	Pakistan	2.6	google	8358.0	113.07692307692307	March
229	hate	Republic of Korea	72	Republic of Korea	KOR	410	Republic of Korea	6.05	Statista	1848.0	11.900826446280993	March
230	hate	Republic of the Philippines	336	Republic of the Philippines	PHL	608	Republic of the Philippines	7.15	Statista	11472.0	46.99300699300699	March
231	hate	Singapore	78	Singapore	SGP	702	Singapore	1.3		3246.0	60.0	March
232	hate	South Africa	936	South Africa	ZAF	710	South Africa	8.5	Business Tech	27030.0	110.11764705882354	March
233	hate	Spain	78	Spain	ESP	724	Spain	8.4	Statista	4080.0	9.285714285714285	March
234	hate	Sri Lanka	42	Sri Lanka	LKA	144	Sri Lanka	0.5		1698.0	84.0	March
235	hate	Sweden	54	Sweden	SWE	752	Sweden	2.0		1422.0	27.0	March
236	hate	Switzerland	84	Switzerland	CHE	756	Switzerland	0.8	Digital report switzerland	1902.0	105.0	March
237	hate	Thailand	96	Thailand	THA	764	Thailand	7.35	Statista	2736.0	13.061224489795919	March
238	hate	The Netherlands	90	The Netherlands	NLD	528	The Netherlands	2.8		2970.0	32.142857142857146	March
239	hate	Turkey	36	Turkey	TUR	792	Turkey	13.65	Statista	1134.0	2.6373626373626373	March
240	hate	Uganda	114	Uganda	UGA	800						March
241	hate	United Arab Emirates	132	United Arab Emirates	ARE	784	United Arab Emirates	5.21		4032.0	25.335892514395393	March
242	hate	United Kingdom	4710	United Kingdom	GBR	826	United Kingdom	17.75	Statista	139284.0	265.3521126760563	March
243	hate	United States	26400	United States	USA	840	United States	64.2	Statista	454626.0	411.21495327102804	March
244	relief	Australia	492	Australia	AUS	36	Australia	5.0	Statista	22578.0	98.4	March
245	relief	Belgium	18	Belgium	BEL	56	Belgium	1.0		2268.0	18.0	March
246	relief	Brazil	18	Brazil	BRA	76	Brazil	14.35	Statista	1734.0	1.2543554006968642	March
247	relief	Canada	846	Canada	CAN	124	Canada	8.15	Statista	38382.0	103.8036809815951	March
248	relief	China	144	China	CHN	156	China	2.0	NY Times	7482.0	72.0	March
249	relief	France	66	France	FRA	250	France	8.9	Statista	3192.0	7.415730337078651	March
250	relief	Germany	54	Germany	DEU	276	Germany	6.1	Statista	4140.0	8.852459016393443	March
251	relief	Ghana	108	Ghana	GHA	288	Ghana	2.0		6312.0	54.0	March
252	relief	Hong Kong	54	Hong Kong	HKG	344	Hong Kong	1.5		2994.0	36.0	March
253	relief	India	1320	India	IND	356	India	13.15	Statista	90480.0	100.38022813688212	March
254	relief	Indonesia	42	Indonesia	IDN	360	Indonesia	11.8		3954.0	3.559322033898305	March
255	relief	Ireland	282	Ireland	IRL	372	Ireland	2.5		12138.0	112.8	March
256	relief	Italy	48	Italy	ITA	380	Italy	2.5		3822.0	19.2	March
257	relief	Japan	78	Japan	JPN	392	Japan	48.45	Statista	4314.0	1.609907120743034	March
258	relief	Kenya	66	Kenya	KEN	404	Kenya	8.2	google	9228.0	8.048780487804878	March
259	relief	Kingdom of Saudi Arabia	36	Kingdom of Saudi Arabia	SAU	682	Kingdom of Saudi Arabia	15.0	Statista	1404.0	2.4	March
260	relief	Malaysia	150	Malaysia	MYS	458	Malaysia	3.9	Statista	6930.0	38.46153846153846	March
261	relief	Mexico	48	Mexico	MEX	484	Mexico	25.7		1746.0	1.867704280155642	March
262	relief	New Zealand	66	New Zealand	NZL	554	New Zealand	0.9	google	4464.0	73.33333333333333	March
263	relief	Nigeria	486	Nigeria	NGA	566	Nigeria	8.4		38400.0	57.857142857142854	March
264	relief	Pakistan	120	Pakistan	PAK	586	Pakistan	2.6	google	8358.0	46.15384615384615	March
265	relief	Republic of Korea	54	Republic of Korea	KOR	410	Republic of Korea	6.05	Statista	1848.0	8.925619834710744	March
266	relief	Republic of the Philippines	348	Republic of the Philippines	PHL	608	Republic of the Philippines	7.15	Statista	11472.0	48.671328671328666	March
267	relief	Singapore	48	Singapore	SGP	702	Singapore	1.3		3246.0	36.92307692307692	March
268	relief	South Africa	426	South Africa	ZAF	710	South Africa	8.5	Business Tech	27030.0	50.11764705882353	March
269	relief	Spain	84	Spain	ESP	724	Spain	8.4	Statista	4080.0	10.0	March
270	relief	Sri Lanka	24	Sri Lanka	LKA	144	Sri Lanka	0.5		1698.0	48.0	March
271	relief	Sweden	30	Sweden	SWE	752	Sweden	2.0		1422.0	15.0	March
272	relief	Switzerland	24	Switzerland	CHE	756	Switzerland	0.8	Digital report switzerland	1902.0	30.0	March
273	relief	Thailand	42	Thailand	THA	764	Thailand	7.35	Statista	2736.0	5.714285714285714	March
274	relief	The Netherlands	42	The Netherlands	NLD	528	The Netherlands	2.8		2970.0	15.000000000000002	March
275	relief	Turkey	12	Turkey	TUR	792	Turkey	13.65	Statista	1134.0	0.8791208791208791	March
276	relief	Uganda	60	Uganda	UGA	800						March
277	relief	United Arab Emirates	114	United Arab Emirates	ARE	784	United Arab Emirates	5.21		4032.0	21.880998080614205	March
278	relief	United Kingdom	2082	United Kingdom	GBR	826	United Kingdom	17.75	Statista	139284.0	117.29577464788733	March
279	relief	United States	8448	United States	USA	840	United States	64.2	Statista	454626.0	131.58878504672896	March
280	sadness	Australia	528	Australia	AUS	36	Australia	5.0	Statista	22578.0	105.6	March
281	sadness	Belgium	30	Belgium	BEL	56	Belgium	1.0		2268.0	30.0	March
282	sadness	Brazil	30	Brazil	BRA	76	Brazil	14.35	Statista	1734.0	2.0905923344947737	March
283	sadness	Canada	858	Canada	CAN	124	Canada	8.15	Statista	38382.0	105.2760736196319	March
284	sadness	China	78	China	CHN	156	China	2.0	NY Times	7482.0	39.0	March
285	sadness	France	96	France	FRA	250	France	8.9	Statista	3192.0	10.786516853932584	March
286	sadness	Germany	84	Germany	DEU	276	Germany	6.1	Statista	4140.0	13.77049180327869	March
287	sadness	Ghana	96	Ghana	GHA	288	Ghana	2.0		6312.0	48.0	March
288	sadness	Hong Kong	78	Hong Kong	HKG	344	Hong Kong	1.5		2994.0	52.0	March
289	sadness	India	1362	India	IND	356	India	13.15	Statista	90480.0	103.574144486692	March
290	sadness	Indonesia	114	Indonesia	IDN	360	Indonesia	11.8		3954.0	9.661016949152541	March
291	sadness	Ireland	222	Ireland	IRL	372	Ireland	2.5		12138.0	88.8	March
292	sadness	Italy	60	Italy	ITA	380	Italy	2.5		3822.0	24.0	March
293	sadness	Japan	78	Japan	JPN	392	Japan	48.45	Statista	4314.0	1.609907120743034	March
294	sadness	Kenya	126	Kenya	KEN	404	Kenya	8.2	google	9228.0	15.365853658536587	March
295	sadness	Kingdom of Saudi Arabia	18	Kingdom of Saudi Arabia	SAU	682	Kingdom of Saudi Arabia	15.0	Statista	1404.0	1.2	March
296	sadness	Malaysia	132	Malaysia	MYS	458	Malaysia	3.9	Statista	6930.0	33.84615384615385	March
297	sadness	Mexico	24	Mexico	MEX	484	Mexico	25.7		1746.0	0.933852140077821	March
298	sadness	New Zealand	84	New Zealand	NZL	554	New Zealand	0.9	google	4464.0	93.33333333333333	March
299	sadness	Nigeria	540	Nigeria	NGA	566	Nigeria	8.4		38400.0	64.28571428571428	March
300	sadness	Pakistan	102	Pakistan	PAK	586	Pakistan	2.6	google	8358.0	39.230769230769226	March
301	sadness	Republic of Korea	12	Republic of Korea	KOR	410	Republic of Korea	6.05	Statista	1848.0	1.9834710743801653	March
302	sadness	Republic of the Philippines	252	Republic of the Philippines	PHL	608	Republic of the Philippines	7.15	Statista	11472.0	35.24475524475524	March
303	sadness	Singapore	30	Singapore	SGP	702	Singapore	1.3		3246.0	23.076923076923077	March
304	sadness	South Africa	540	South Africa	ZAF	710	South Africa	8.5	Business Tech	27030.0	63.529411764705884	March
305	sadness	Spain	78	Spain	ESP	724	Spain	8.4	Statista	4080.0	9.285714285714285	March
306	sadness	Sri Lanka	12	Sri Lanka	LKA	144	Sri Lanka	0.5		1698.0	24.0	March
307	sadness	Sweden	42	Sweden	SWE	752	Sweden	2.0		1422.0	21.0	March
308	sadness	Switzerland	30	Switzerland	CHE	756	Switzerland	0.8	Digital report switzerland	1902.0	37.5	March
309	sadness	Thailand	48	Thailand	THA	764	Thailand	7.35	Statista	2736.0	6.530612244897959	March
310	sadness	The Netherlands	54	The Netherlands	NLD	528	The Netherlands	2.8		2970.0	19.28571428571429	March
311	sadness	Turkey	18	Turkey	TUR	792	Turkey	13.65	Statista	1134.0	1.3186813186813187	March
312	sadness	Uganda	78	Uganda	UGA	800						March
313	sadness	United Arab Emirates	60	United Arab Emirates	ARE	784	United Arab Emirates	5.21		4032.0	11.516314779270633	March
314	sadness	United Kingdom	2322	United Kingdom	GBR	826	United Kingdom	17.75	Statista	139284.0	130.81690140845072	March
315	sadness	United States	10338	United States	USA	840	United States	64.2	Statista	454626.0	161.02803738317758	March
316	surprise	Australia	888	Australia	AUS	36	Australia	5.0	Statista	22578.0	177.6	March
317	surprise	Belgium	72	Belgium	BEL	56	Belgium	1.0		2268.0	72.0	March
318	surprise	Brazil	84	Brazil	BRA	76	Brazil	14.35	Statista	1734.0	5.853658536585366	March
319	surprise	Canada	1446	Canada	CAN	124	Canada	8.15	Statista	38382.0	177.42331288343559	March
320	surprise	China	270	China	CHN	156	China	2.0	NY Times	7482.0	135.0	March
321	surprise	France	102	France	FRA	250	France	8.9	Statista	3192.0	11.46067415730337	March
322	surprise	Germany	240	Germany	DEU	276	Germany	6.1	Statista	4140.0	39.34426229508197	March
323	surprise	Ghana	204	Ghana	GHA	288	Ghana	2.0		6312.0	102.0	March
324	surprise	Hong Kong	66	Hong Kong	HKG	344	Hong Kong	1.5		2994.0	44.0	March
325	surprise	India	2508	India	IND	356	India	13.15	Statista	90480.0	190.72243346007605	March
326	surprise	Indonesia	150	Indonesia	IDN	360	Indonesia	11.8		3954.0	12.711864406779661	March
327	surprise	Ireland	408	Ireland	IRL	372	Ireland	2.5		12138.0	163.2	March
328	surprise	Italy	210	Italy	ITA	380	Italy	2.5		3822.0	84.0	March
329	surprise	Japan	126	Japan	JPN	392	Japan	48.45	Statista	4314.0	2.6006191950464395	March
330	surprise	Kenya	324	Kenya	KEN	404	Kenya	8.2	google	9228.0	39.51219512195122	March
331	surprise	Kingdom of Saudi Arabia	84	Kingdom of Saudi Arabia	SAU	682	Kingdom of Saudi Arabia	15.0	Statista	1404.0	5.6	March
332	surprise	Malaysia	252	Malaysia	MYS	458	Malaysia	3.9	Statista	6930.0	64.61538461538461	March
333	surprise	Mexico	42	Mexico	MEX	484	Mexico	25.7		1746.0	1.6342412451361867	March
334	surprise	New Zealand	174	New Zealand	NZL	554	New Zealand	0.9	google	4464.0	193.33333333333331	March
335	surprise	Nigeria	1098	Nigeria	NGA	566	Nigeria	8.4		38400.0	130.71428571428572	March
336	surprise	Pakistan	246	Pakistan	PAK	586	Pakistan	2.6	google	8358.0	94.61538461538461	March
337	surprise	Republic of Korea	78	Republic of Korea	KOR	410	Republic of Korea	6.05	Statista	1848.0	12.892561983471074	March
338	surprise	Republic of the Philippines	420	Republic of the Philippines	PHL	608	Republic of the Philippines	7.15	Statista	11472.0	58.74125874125874	March
339	surprise	Singapore	90	Singapore	SGP	702	Singapore	1.3		3246.0	69.23076923076923	March
340	surprise	South Africa	708	South Africa	ZAF	710	South Africa	8.5	Business Tech	27030.0	83.29411764705883	March
341	surprise	Spain	162	Spain	ESP	724	Spain	8.4	Statista	4080.0	19.285714285714285	March
342	surprise	Sri Lanka	96	Sri Lanka	LKA	144	Sri Lanka	0.5		1698.0	192.0	March
343	surprise	Sweden	54	Sweden	SWE	752	Sweden	2.0		1422.0	27.0	March
344	surprise	Switzerland	72	Switzerland	CHE	756	Switzerland	0.8	Digital report switzerland	1902.0	90.0	March
345	surprise	Thailand	66	Thailand	THA	764	Thailand	7.35	Statista	2736.0	8.979591836734695	March
346	surprise	The Netherlands	204	The Netherlands	NLD	528	The Netherlands	2.8		2970.0	72.85714285714286	March
347	surprise	Turkey	48	Turkey	TUR	792	Turkey	13.65	Statista	1134.0	3.5164835164835164	March
348	surprise	Uganda	102	Uganda	UGA	800						March
349	surprise	United Arab Emirates	132	United Arab Emirates	ARE	784	United Arab Emirates	5.21		4032.0	25.335892514395393	March
350	surprise	United Kingdom	3882	United Kingdom	GBR	826	United Kingdom	17.75	Statista	139284.0	218.70422535211267	March
351	surprise	United States	18210	United States	USA	840	United States	64.2	Statista	454626.0	283.6448598130841	March
352	worry	Australia	3702	Australia	AUS	36	Australia	5.0	Statista	22578.0	740.4	March
353	worry	Belgium	456	Belgium	BEL	56	Belgium	1.0		2268.0	456.0	March
354	worry	Brazil	144	Brazil	BRA	76	Brazil	14.35	Statista	1734.0	10.034843205574914	March
355	worry	Canada	4902	Canada	CAN	124	Canada	8.15	Statista	38382.0	601.4723926380368	March
356	worry	China	546	China	CHN	156	China	2.0	NY Times	7482.0	273.0	March
357	worry	France	456	France	FRA	250	France	8.9	Statista	3192.0	51.235955056179776	March
358	worry	Germany	474	Germany	DEU	276	Germany	6.1	Statista	4140.0	77.70491803278689	March
359	worry	Ghana	768	Ghana	GHA	288	Ghana	2.0		6312.0	384.0	March
360	worry	Hong Kong	198	Hong Kong	HKG	344	Hong Kong	1.5		2994.0	132.0	March
361	worry	India	10512	India	IND	356	India	13.15	Statista	90480.0	799.3916349809886	March
362	worry	Indonesia	420	Indonesia	IDN	360	Indonesia	11.8		3954.0	35.59322033898305	March
363	worry	Ireland	2220	Ireland	IRL	372	Ireland	2.5		12138.0	888.0	March
364	worry	Italy	570	Italy	ITA	380	Italy	2.5		3822.0	228.0	March
365	worry	Japan	528	Japan	JPN	392	Japan	48.45	Statista	4314.0	10.897832817337461	March
366	worry	Kenya	930	Kenya	KEN	404	Kenya	8.2	google	9228.0	113.41463414634147	March
367	worry	Kingdom of Saudi Arabia	204	Kingdom of Saudi Arabia	SAU	682	Kingdom of Saudi Arabia	15.0	Statista	1404.0	13.6	March
368	worry	Malaysia	666	Malaysia	MYS	458	Malaysia	3.9	Statista	6930.0	170.76923076923077	March
369	worry	Mexico	282	Mexico	MEX	484	Mexico	25.7		1746.0	10.972762645914397	March
370	worry	New Zealand	576	New Zealand	NZL	554	New Zealand	0.9	google	4464.0	640.0	March
371	worry	Nigeria	3510	Nigeria	NGA	566	Nigeria	8.4		38400.0	417.85714285714283	March
372	worry	Pakistan	1206	Pakistan	PAK	586	Pakistan	2.6	google	8358.0	463.8461538461538	March
373	worry	Republic of Korea	222	Republic of Korea	KOR	410	Republic of Korea	6.05	Statista	1848.0	36.69421487603306	March
374	worry	Republic of the Philippines	1368	Republic of the Philippines	PHL	608	Republic of the Philippines	7.15	Statista	11472.0	191.3286713286713	March
375	worry	Singapore	270	Singapore	SGP	702	Singapore	1.3		3246.0	207.69230769230768	March
376	worry	South Africa	3174	South Africa	ZAF	710	South Africa	8.5	Business Tech	27030.0	373.4117647058824	March
377	worry	Spain	690	Spain	ESP	724	Spain	8.4	Statista	4080.0	82.14285714285714	March
378	worry	Sri Lanka	312	Sri Lanka	LKA	144	Sri Lanka	0.5		1698.0	624.0	March
379	worry	Sweden	180	Sweden	SWE	752	Sweden	2.0		1422.0	90.0	March
380	worry	Switzerland	228	Switzerland	CHE	756	Switzerland	0.8	Digital report switzerland	1902.0	285.0	March
381	worry	Thailand	408	Thailand	THA	764	Thailand	7.35	Statista	2736.0	55.51020408163266	March
382	worry	The Netherlands	360	The Netherlands	NLD	528	The Netherlands	2.8		2970.0	128.57142857142858	March
383	worry	Turkey	150	Turkey	TUR	792	Turkey	13.65	Statista	1134.0	10.989010989010989	March
384	worry	Uganda	486	Uganda	UGA	800						March
385	worry	United Arab Emirates	528	United Arab Emirates	ARE	784	United Arab Emirates	5.21		4032.0	101.34357005758157	March
386	worry	United Kingdom	17208	United Kingdom	GBR	826	United Kingdom	17.75	Statista	139284.0	969.4647887323944	March
387	worry	United States	66744	United States	USA	840	United States	64.2	Statista	454626.0	1039.626168224299	March
