# Supplementary material for: Computational linguistics based text emotion analysis using enhanced beetle antenna search with deep learning during COVID-19 pandemic
Source: PeerJ Comput Sci. 2023 Dec 6;9:e1714. doi: 10.7717/peerj-cs.1714 (PMC10773760; doi:10.7717/peerj-cs.1714)
Supplement: Supplemental Information 1 [file peerj-cs-09-1714-s001.zip › emotionGroupsMay.csv]

	emotion_str	country	tweet	name	alpha-3	country-code	Country	Users (in million)	Source	Total Tweets	tweetpm	date
0	anger	Australia	66	Australia	AUS	36	Australia	5.0	Statista	22578.0	13.2	May
1	anger	Belgium	6	Belgium	BEL	56	Belgium	1.0		2268.0	6.0	May
2	anger	Brazil	18	Brazil	BRA	76	Brazil	14.35	Statista	1734.0	1.2543554006968642	May
3	anger	Canada	168	Canada	CAN	124	Canada	8.15	Statista	38382.0	20.613496932515336	May
4	anger	France	12	France	FRA	250	France	8.9	Statista	3192.0	1.348314606741573	May
5	anger	Germany	6	Germany	DEU	276	Germany	6.1	Statista	4140.0	0.9836065573770493	May
6	anger	Ghana	54	Ghana	GHA	288	Ghana	2.0		6312.0	27.0	May
7	anger	India	372	India	IND	356	India	13.15	Statista	90480.0	28.288973384030417	May
8	anger	Indonesia	12	Indonesia	IDN	360	Indonesia	11.8		3954.0	1.0169491525423728	May
9	anger	Ireland	84	Ireland	IRL	372	Ireland	2.5		12138.0	33.6	May
10	anger	Italy	18	Italy	ITA	380	Italy	2.5		3822.0	7.2	May
11	anger	Japan	18	Japan	JPN	392	Japan	48.45	Statista	4314.0	0.37151702786377705	May
12	anger	Kenya	6	Kenya	KEN	404	Kenya	8.2	google	9228.0	0.7317073170731708	May
13	anger	Kingdom of Saudi Arabia	12	Kingdom of Saudi Arabia	SAU	682	Kingdom of Saudi Arabia	15.0	Statista	1404.0	0.8	May
14	anger	Malaysia	30	Malaysia	MYS	458	Malaysia	3.9	Statista	6930.0	7.6923076923076925	May
15	anger	Mexico	12	Mexico	MEX	484	Mexico	25.7		1746.0	0.4669260700389105	May
16	anger	New Zealand	6	New Zealand	NZL	554	New Zealand	0.9	google	4464.0	6.666666666666666	May
17	anger	Nigeria	174	Nigeria	NGA	566	Nigeria	8.4		38400.0	20.71428571428571	May
18	anger	Pakistan	12	Pakistan	PAK	586	Pakistan	2.6	google	8358.0	4.615384615384615	May
19	anger	Republic of Korea	18	Republic of Korea	KOR	410	Republic of Korea	6.05	Statista	1848.0	2.9752066115702482	May
20	anger	Republic of the Philippines	36	Republic of the Philippines	PHL	608	Republic of the Philippines	7.15	Statista	11472.0	5.034965034965035	May
21	anger	Singapore	18	Singapore	SGP	702	Singapore	1.3		3246.0	13.846153846153845	May
22	anger	South Africa	114	South Africa	ZAF	710	South Africa	8.5	Business Tech	27030.0	13.411764705882353	May
23	anger	Spain	78	Spain	ESP	724	Spain	8.4	Statista	4080.0	9.285714285714285	May
24	anger	Sri Lanka	6	Sri Lanka	LKA	144	Sri Lanka	0.5		1698.0	12.0	May
25	anger	Sweden	12	Sweden	SWE	752	Sweden	2.0		1422.0	6.0	May
26	anger	Thailand	12	Thailand	THA	764	Thailand	7.35	Statista	2736.0	1.6326530612244898	May
27	anger	Turkey	12	Turkey	TUR	792	Turkey	13.65	Statista	1134.0	0.8791208791208791	May
28	anger	Uganda	18	Uganda	UGA	800						May
29	anger	United Arab Emirates	6	United Arab Emirates	ARE	784	United Arab Emirates	5.21		4032.0	1.1516314779270633	May
30	anger	United Kingdom	636	United Kingdom	GBR	826	United Kingdom	17.75	Statista	139284.0	35.83098591549296	May
31	anger	United States	1962	United States	USA	840	United States	64.2	Statista	454626.0	30.5607476635514	May
32	boredom	Australia	36	Australia	AUS	36	Australia	5.0	Statista	22578.0	7.2	May
33	boredom	Brazil	6	Brazil	BRA	76	Brazil	14.35	Statista	1734.0	0.4181184668989547	May
34	boredom	Canada	42	Canada	CAN	124	Canada	8.15	Statista	38382.0	5.153374233128834	May
35	boredom	France	18	France	FRA	250	France	8.9	Statista	3192.0	2.0224719101123596	May
36	boredom	Germany	12	Germany	DEU	276	Germany	6.1	Statista	4140.0	1.9672131147540985	May
37	boredom	Ghana	24	Ghana	GHA	288	Ghana	2.0		6312.0	12.0	May
38	boredom	India	126	India	IND	356	India	13.15	Statista	90480.0	9.581749049429657	May
39	boredom	Indonesia	6	Indonesia	IDN	360	Indonesia	11.8		3954.0	0.5084745762711864	May
40	boredom	Ireland	12	Ireland	IRL	372	Ireland	2.5		12138.0	4.8	May
41	boredom	Italy	6	Italy	ITA	380	Italy	2.5		3822.0	2.4	May
42	boredom	Kenya	18	Kenya	KEN	404	Kenya	8.2	google	9228.0	2.1951219512195124	May
43	boredom	Malaysia	6	Malaysia	MYS	458	Malaysia	3.9	Statista	6930.0	1.5384615384615385	May
44	boredom	New Zealand	18	New Zealand	NZL	554	New Zealand	0.9	google	4464.0	20.0	May
45	boredom	Nigeria	144	Nigeria	NGA	566	Nigeria	8.4		38400.0	17.142857142857142	May
46	boredom	Pakistan	6	Pakistan	PAK	586	Pakistan	2.6	google	8358.0	2.3076923076923075	May
47	boredom	Republic of the Philippines	42	Republic of the Philippines	PHL	608	Republic of the Philippines	7.15	Statista	11472.0	5.874125874125874	May
48	boredom	Singapore	6	Singapore	SGP	702	Singapore	1.3		3246.0	4.615384615384615	May
49	boredom	South Africa	126	South Africa	ZAF	710	South Africa	8.5	Business Tech	27030.0	14.823529411764707	May
50	boredom	Spain	6	Spain	ESP	724	Spain	8.4	Statista	4080.0	0.7142857142857143	May
51	boredom	Thailand	12	Thailand	THA	764	Thailand	7.35	Statista	2736.0	1.6326530612244898	May
52	boredom	Uganda	18	Uganda	UGA	800						May
53	boredom	United Arab Emirates	6	United Arab Emirates	ARE	784	United Arab Emirates	5.21		4032.0	1.1516314779270633	May
54	boredom	United Kingdom	372	United Kingdom	GBR	826	United Kingdom	17.75	Statista	139284.0	20.95774647887324	May
55	boredom	United States	876	United States	USA	840	United States	64.2	Statista	454626.0	13.644859813084112	May
56	depressed	Australia	258	Australia	AUS	36	Australia	5.0	Statista	22578.0	51.6	May
57	depressed	Belgium	12	Belgium	BEL	56	Belgium	1.0		2268.0	12.0	May
58	depressed	Brazil	30	Brazil	BRA	76	Brazil	14.35	Statista	1734.0	2.0905923344947737	May
59	depressed	Canada	582	Canada	CAN	124	Canada	8.15	Statista	38382.0	71.41104294478528	May
60	depressed	China	18	China	CHN	156	China	2.0	NY Times	7482.0	9.0	May
61	depressed	France	36	France	FRA	250	France	8.9	Statista	3192.0	4.044943820224719	May
62	depressed	Germany	66	Germany	DEU	276	Germany	6.1	Statista	4140.0	10.819672131147541	May
63	depressed	Ghana	42	Ghana	GHA	288	Ghana	2.0		6312.0	21.0	May
64	depressed	Hong Kong	18	Hong Kong	HKG	344	Hong Kong	1.5		2994.0	12.0	May
65	depressed	India	1800	India	IND	356	India	13.15	Statista	90480.0	136.88212927756655	May
66	depressed	Indonesia	78	Indonesia	IDN	360	Indonesia	11.8		3954.0	6.610169491525423	May
67	depressed	Ireland	264	Ireland	IRL	372	Ireland	2.5		12138.0	105.6	May
68	depressed	Italy	42	Italy	ITA	380	Italy	2.5		3822.0	16.8	May
69	depressed	Japan	42	Japan	JPN	392	Japan	48.45	Statista	4314.0	0.8668730650154798	May
70	depressed	Kenya	132	Kenya	KEN	404	Kenya	8.2	google	9228.0	16.097560975609756	May
71	depressed	Kingdom of Saudi Arabia	6	Kingdom of Saudi Arabia	SAU	682	Kingdom of Saudi Arabia	15.0	Statista	1404.0	0.4	May
72	depressed	Malaysia	102	Malaysia	MYS	458	Malaysia	3.9	Statista	6930.0	26.153846153846153	May
73	depressed	Mexico	24	Mexico	MEX	484	Mexico	25.7		1746.0	0.933852140077821	May
74	depressed	New Zealand	132	New Zealand	NZL	554	New Zealand	0.9	google	4464.0	146.66666666666666	May
75	depressed	Nigeria	480	Nigeria	NGA	566	Nigeria	8.4		38400.0	57.14285714285714	May
76	depressed	Pakistan	84	Pakistan	PAK	586	Pakistan	2.6	google	8358.0	32.30769230769231	May
77	depressed	Republic of the Philippines	132	Republic of the Philippines	PHL	608	Republic of the Philippines	7.15	Statista	11472.0	18.46153846153846	May
78	depressed	Singapore	48	Singapore	SGP	702	Singapore	1.3		3246.0	36.92307692307692	May
79	depressed	South Africa	366	South Africa	ZAF	710	South Africa	8.5	Business Tech	27030.0	43.05882352941177	May
80	depressed	Spain	84	Spain	ESP	724	Spain	8.4	Statista	4080.0	10.0	May
81	depressed	Sri Lanka	24	Sri Lanka	LKA	144	Sri Lanka	0.5		1698.0	48.0	May
82	depressed	Sweden	12	Sweden	SWE	752	Sweden	2.0		1422.0	6.0	May
83	depressed	Switzerland	6	Switzerland	CHE	756	Switzerland	0.8	Digital report switzerland	1902.0	7.5	May
84	depressed	Thailand	18	Thailand	THA	764	Thailand	7.35	Statista	2736.0	2.4489795918367347	May
85	depressed	The Netherlands	42	The Netherlands	NLD	528	The Netherlands	2.8		2970.0	15.000000000000002	May
86	depressed	Turkey	18	Turkey	TUR	792	Turkey	13.65	Statista	1134.0	1.3186813186813187	May
87	depressed	Uganda	30	Uganda	UGA	800						May
88	depressed	United Arab Emirates	84	United Arab Emirates	ARE	784	United Arab Emirates	5.21		4032.0	16.122840690978887	May
89	depressed	United Kingdom	3630	United Kingdom	GBR	826	United Kingdom	17.75	Statista	139284.0	204.50704225352112	May
90	depressed	United States	5376	United States	USA	840	United States	64.2	Statista	454626.0	83.73831775700934	May
91	empty	Australia	90	Australia	AUS	36	Australia	5.0	Statista	22578.0	18.0	May
92	empty	Belgium	6	Belgium	BEL	56	Belgium	1.0		2268.0	6.0	May
93	empty	Brazil	12	Brazil	BRA	76	Brazil	14.35	Statista	1734.0	0.8362369337979094	May
94	empty	Canada	222	Canada	CAN	124	Canada	8.15	Statista	38382.0	27.23926380368098	May
95	empty	China	6	China	CHN	156	China	2.0	NY Times	7482.0	3.0	May
96	empty	France	18	France	FRA	250	France	8.9	Statista	3192.0	2.0224719101123596	May
97	empty	Germany	6	Germany	DEU	276	Germany	6.1	Statista	4140.0	0.9836065573770493	May
98	empty	Ghana	48	Ghana	GHA	288	Ghana	2.0		6312.0	24.0	May
99	empty	Hong Kong	18	Hong Kong	HKG	344	Hong Kong	1.5		2994.0	12.0	May
100	empty	India	774	India	IND	356	India	13.15	Statista	90480.0	58.85931558935361	May
101	empty	Indonesia	24	Indonesia	IDN	360	Indonesia	11.8		3954.0	2.0338983050847457	May
102	empty	Ireland	96	Ireland	IRL	372	Ireland	2.5		12138.0	38.4	May
103	empty	Japan	6	Japan	JPN	392	Japan	48.45	Statista	4314.0	0.12383900928792568	May
104	empty	Kenya	108	Kenya	KEN	404	Kenya	8.2	google	9228.0	13.170731707317074	May
105	empty	Kingdom of Saudi Arabia	12	Kingdom of Saudi Arabia	SAU	682	Kingdom of Saudi Arabia	15.0	Statista	1404.0	0.8	May
106	empty	Malaysia	60	Malaysia	MYS	458	Malaysia	3.9	Statista	6930.0	15.384615384615385	May
107	empty	Mexico	12	Mexico	MEX	484	Mexico	25.7		1746.0	0.4669260700389105	May
108	empty	New Zealand	42	New Zealand	NZL	554	New Zealand	0.9	google	4464.0	46.666666666666664	May
109	empty	Nigeria	366	Nigeria	NGA	566	Nigeria	8.4		38400.0	43.57142857142857	May
110	empty	Pakistan	60	Pakistan	PAK	586	Pakistan	2.6	google	8358.0	23.076923076923077	May
111	empty	Republic of Korea	6	Republic of Korea	KOR	410	Republic of Korea	6.05	Statista	1848.0	0.9917355371900827	May
112	empty	Republic of the Philippines	30	Republic of the Philippines	PHL	608	Republic of the Philippines	7.15	Statista	11472.0	4.195804195804196	May
113	empty	Singapore	18	Singapore	SGP	702	Singapore	1.3		3246.0	13.846153846153845	May
114	empty	South Africa	282	South Africa	ZAF	710	South Africa	8.5	Business Tech	27030.0	33.1764705882353	May
115	empty	Spain	60	Spain	ESP	724	Spain	8.4	Statista	4080.0	7.142857142857142	May
116	empty	Sri Lanka	6	Sri Lanka	LKA	144	Sri Lanka	0.5		1698.0	12.0	May
117	empty	Switzerland	18	Switzerland	CHE	756	Switzerland	0.8	Digital report switzerland	1902.0	22.5	May
118	empty	Thailand	36	Thailand	THA	764	Thailand	7.35	Statista	2736.0	4.8979591836734695	May
119	empty	The Netherlands	24	The Netherlands	NLD	528	The Netherlands	2.8		2970.0	8.571428571428571	May
120	empty	Turkey	6	Turkey	TUR	792	Turkey	13.65	Statista	1134.0	0.43956043956043955	May
121	empty	Uganda	48	Uganda	UGA	800						May
122	empty	United Arab Emirates	36	United Arab Emirates	ARE	784	United Arab Emirates	5.21		4032.0	6.90978886756238	May
123	empty	United Kingdom	1242	United Kingdom	GBR	826	United Kingdom	17.75	Statista	139284.0	69.97183098591549	May
124	empty	United States	3042	United States	USA	840	United States	64.2	Statista	454626.0	47.38317757009346	May
125	enthusiasm	Australia	102	Australia	AUS	36	Australia	5.0	Statista	22578.0	20.4	May
126	enthusiasm	Belgium	24	Belgium	BEL	56	Belgium	1.0		2268.0	24.0	May
127	enthusiasm	Brazil	12	Brazil	BRA	76	Brazil	14.35	Statista	1734.0	0.8362369337979094	May
128	enthusiasm	Canada	414	Canada	CAN	124	Canada	8.15	Statista	38382.0	50.79754601226993	May
129	enthusiasm	China	18	China	CHN	156	China	2.0	NY Times	7482.0	9.0	May
130	enthusiasm	France	18	France	FRA	250	France	8.9	Statista	3192.0	2.0224719101123596	May
131	enthusiasm	Germany	18	Germany	DEU	276	Germany	6.1	Statista	4140.0	2.9508196721311477	May
132	enthusiasm	Ghana	24	Ghana	GHA	288	Ghana	2.0		6312.0	12.0	May
133	enthusiasm	India	1818	India	IND	356	India	13.15	Statista	90480.0	138.2509505703422	May
134	enthusiasm	Indonesia	48	Indonesia	IDN	360	Indonesia	11.8		3954.0	4.067796610169491	May
135	enthusiasm	Ireland	78	Ireland	IRL	372	Ireland	2.5		12138.0	31.2	May
136	enthusiasm	Italy	30	Italy	ITA	380	Italy	2.5		3822.0	12.0	May
137	enthusiasm	Japan	18	Japan	JPN	392	Japan	48.45	Statista	4314.0	0.37151702786377705	May
138	enthusiasm	Kenya	96	Kenya	KEN	404	Kenya	8.2	google	9228.0	11.707317073170733	May
139	enthusiasm	Kingdom of Saudi Arabia	24	Kingdom of Saudi Arabia	SAU	682	Kingdom of Saudi Arabia	15.0	Statista	1404.0	1.6	May
140	enthusiasm	Malaysia	72	Malaysia	MYS	458	Malaysia	3.9	Statista	6930.0	18.461538461538463	May
141	enthusiasm	Mexico	6	Mexico	MEX	484	Mexico	25.7		1746.0	0.23346303501945526	May
142	enthusiasm	New Zealand	24	New Zealand	NZL	554	New Zealand	0.9	google	4464.0	26.666666666666664	May
143	enthusiasm	Nigeria	288	Nigeria	NGA	566	Nigeria	8.4		38400.0	34.285714285714285	May
144	enthusiasm	Pakistan	150	Pakistan	PAK	586	Pakistan	2.6	google	8358.0	57.69230769230769	May
145	enthusiasm	Republic of Korea	6	Republic of Korea	KOR	410	Republic of Korea	6.05	Statista	1848.0	0.9917355371900827	May
146	enthusiasm	Republic of the Philippines	78	Republic of the Philippines	PHL	608	Republic of the Philippines	7.15	Statista	11472.0	10.909090909090908	May
147	enthusiasm	Singapore	12	Singapore	SGP	702	Singapore	1.3		3246.0	9.23076923076923	May
148	enthusiasm	South Africa	276	South Africa	ZAF	710	South Africa	8.5	Business Tech	27030.0	32.470588235294116	May
149	enthusiasm	Spain	24	Spain	ESP	724	Spain	8.4	Statista	4080.0	2.857142857142857	May
150	enthusiasm	Sweden	6	Sweden	SWE	752	Sweden	2.0		1422.0	3.0	May
151	enthusiasm	Switzerland	18	Switzerland	CHE	756	Switzerland	0.8	Digital report switzerland	1902.0	22.5	May
152	enthusiasm	Thailand	24	Thailand	THA	764	Thailand	7.35	Statista	2736.0	3.2653061224489797	May
153	enthusiasm	The Netherlands	18	The Netherlands	NLD	528	The Netherlands	2.8		2970.0	6.428571428571429	May
154	enthusiasm	Turkey	18	Turkey	TUR	792	Turkey	13.65	Statista	1134.0	1.3186813186813187	May
155	enthusiasm	Uganda	114	Uganda	UGA	800						May
156	enthusiasm	United Arab Emirates	36	United Arab Emirates	ARE	784	United Arab Emirates	5.21		4032.0	6.90978886756238	May
157	enthusiasm	United Kingdom	2076	United Kingdom	GBR	826	United Kingdom	17.75	Statista	139284.0	116.95774647887323	May
158	enthusiasm	United States	3480	United States	USA	840	United States	64.2	Statista	454626.0	54.205607476635514	May
159	fun	Australia	162	Australia	AUS	36	Australia	5.0	Statista	22578.0	32.4	May
160	fun	Belgium	12	Belgium	BEL	56	Belgium	1.0		2268.0	12.0	May
161	fun	Brazil	12	Brazil	BRA	76	Brazil	14.35	Statista	1734.0	0.8362369337979094	May
162	fun	Canada	318	Canada	CAN	124	Canada	8.15	Statista	38382.0	39.01840490797546	May
163	fun	China	24	China	CHN	156	China	2.0	NY Times	7482.0	12.0	May
164	fun	France	24	France	FRA	250	France	8.9	Statista	3192.0	2.696629213483146	May
165	fun	Germany	36	Germany	DEU	276	Germany	6.1	Statista	4140.0	5.901639344262295	May
166	fun	Ghana	48	Ghana	GHA	288	Ghana	2.0		6312.0	24.0	May
167	fun	Hong Kong	18	Hong Kong	HKG	344	Hong Kong	1.5		2994.0	12.0	May
168	fun	India	768	India	IND	356	India	13.15	Statista	90480.0	58.40304182509506	May
169	fun	Indonesia	54	Indonesia	IDN	360	Indonesia	11.8		3954.0	4.576271186440677	May
170	fun	Ireland	144	Ireland	IRL	372	Ireland	2.5		12138.0	57.6	May
171	fun	Italy	84	Italy	ITA	380	Italy	2.5		3822.0	33.6	May
172	fun	Japan	24	Japan	JPN	392	Japan	48.45	Statista	4314.0	0.49535603715170273	May
173	fun	Kenya	60	Kenya	KEN	404	Kenya	8.2	google	9228.0	7.317073170731708	May
174	fun	Kingdom of Saudi Arabia	12	Kingdom of Saudi Arabia	SAU	682	Kingdom of Saudi Arabia	15.0	Statista	1404.0	0.8	May
175	fun	Malaysia	102	Malaysia	MYS	458	Malaysia	3.9	Statista	6930.0	26.153846153846153	May
176	fun	Mexico	24	Mexico	MEX	484	Mexico	25.7		1746.0	0.933852140077821	May
177	fun	New Zealand	30	New Zealand	NZL	554	New Zealand	0.9	google	4464.0	33.333333333333336	May
178	fun	Nigeria	468	Nigeria	NGA	566	Nigeria	8.4		38400.0	55.714285714285715	May
179	fun	Pakistan	48	Pakistan	PAK	586	Pakistan	2.6	google	8358.0	18.46153846153846	May
180	fun	Republic of the Philippines	96	Republic of the Philippines	PHL	608	Republic of the Philippines	7.15	Statista	11472.0	13.426573426573427	May
181	fun	Singapore	24	Singapore	SGP	702	Singapore	1.3		3246.0	18.46153846153846	May
182	fun	South Africa	372	South Africa	ZAF	710	South Africa	8.5	Business Tech	27030.0	43.76470588235294	May
183	fun	Spain	24	Spain	ESP	724	Spain	8.4	Statista	4080.0	2.857142857142857	May
184	fun	Switzerland	12	Switzerland	CHE	756	Switzerland	0.8	Digital report switzerland	1902.0	15.0	May
185	fun	Thailand	12	Thailand	THA	764	Thailand	7.35	Statista	2736.0	1.6326530612244898	May
186	fun	The Netherlands	36	The Netherlands	NLD	528	The Netherlands	2.8		2970.0	12.857142857142858	May
187	fun	Turkey	18	Turkey	TUR	792	Turkey	13.65	Statista	1134.0	1.3186813186813187	May
188	fun	Uganda	102	Uganda	UGA	800						May
189	fun	United Arab Emirates	60	United Arab Emirates	ARE	784	United Arab Emirates	5.21		4032.0	11.516314779270633	May
190	fun	United Kingdom	2010	United Kingdom	GBR	826	United Kingdom	17.75	Statista	139284.0	113.2394366197183	May
191	fun	United States	2982	United States	USA	840	United States	64.2	Statista	454626.0	46.44859813084112	May
192	hate	Australia	522	Australia	AUS	36	Australia	5.0	Statista	22578.0	104.4	May
193	hate	Belgium	60	Belgium	BEL	56	Belgium	1.0		2268.0	60.0	May
194	hate	Brazil	84	Brazil	BRA	76	Brazil	14.35	Statista	1734.0	5.853658536585366	May
195	hate	Canada	846	Canada	CAN	124	Canada	8.15	Statista	38382.0	103.8036809815951	May
196	hate	China	24	China	CHN	156	China	2.0	NY Times	7482.0	12.0	May
197	hate	France	54	France	FRA	250	France	8.9	Statista	3192.0	6.067415730337078	May
198	hate	Germany	78	Germany	DEU	276	Germany	6.1	Statista	4140.0	12.78688524590164	May
199	hate	Ghana	72	Ghana	GHA	288	Ghana	2.0		6312.0	36.0	May
200	hate	Hong Kong	18	Hong Kong	HKG	344	Hong Kong	1.5		2994.0	12.0	May
201	hate	India	2664	India	IND	356	India	13.15	Statista	90480.0	202.58555133079847	May
202	hate	Indonesia	54	Indonesia	IDN	360	Indonesia	11.8		3954.0	4.576271186440677	May
203	hate	Ireland	270	Ireland	IRL	372	Ireland	2.5		12138.0	108.0	May
204	hate	Italy	66	Italy	ITA	380	Italy	2.5		3822.0	26.4	May
205	hate	Japan	36	Japan	JPN	392	Japan	48.45	Statista	4314.0	0.7430340557275541	May
206	hate	Kenya	216	Kenya	KEN	404	Kenya	8.2	google	9228.0	26.34146341463415	May
207	hate	Kingdom of Saudi Arabia	36	Kingdom of Saudi Arabia	SAU	682	Kingdom of Saudi Arabia	15.0	Statista	1404.0	2.4	May
208	hate	Malaysia	84	Malaysia	MYS	458	Malaysia	3.9	Statista	6930.0	21.53846153846154	May
209	hate	Mexico	30	Mexico	MEX	484	Mexico	25.7		1746.0	1.1673151750972763	May
210	hate	New Zealand	96	New Zealand	NZL	554	New Zealand	0.9	google	4464.0	106.66666666666666	May
211	hate	Nigeria	858	Nigeria	NGA	566	Nigeria	8.4		38400.0	102.14285714285714	May
212	hate	Pakistan	270	Pakistan	PAK	586	Pakistan	2.6	google	8358.0	103.84615384615384	May
213	hate	Republic of Korea	24	Republic of Korea	KOR	410	Republic of Korea	6.05	Statista	1848.0	3.9669421487603307	May
214	hate	Republic of the Philippines	186	Republic of the Philippines	PHL	608	Republic of the Philippines	7.15	Statista	11472.0	26.013986013986013	May
215	hate	Singapore	42	Singapore	SGP	702	Singapore	1.3		3246.0	32.30769230769231	May
216	hate	South Africa	918	South Africa	ZAF	710	South Africa	8.5	Business Tech	27030.0	108.0	May
217	hate	Spain	66	Spain	ESP	724	Spain	8.4	Statista	4080.0	7.857142857142857	May
218	hate	Sri Lanka	24	Sri Lanka	LKA	144	Sri Lanka	0.5		1698.0	48.0	May
219	hate	Sweden	42	Sweden	SWE	752	Sweden	2.0		1422.0	21.0	May
220	hate	Switzerland	42	Switzerland	CHE	756	Switzerland	0.8	Digital report switzerland	1902.0	52.5	May
221	hate	Thailand	42	Thailand	THA	764	Thailand	7.35	Statista	2736.0	5.714285714285714	May
222	hate	The Netherlands	42	The Netherlands	NLD	528	The Netherlands	2.8		2970.0	15.000000000000002	May
223	hate	Turkey	6	Turkey	TUR	792	Turkey	13.65	Statista	1134.0	0.43956043956043955	May
224	hate	Uganda	162	Uganda	UGA	800						May
225	hate	United Arab Emirates	96	United Arab Emirates	ARE	784	United Arab Emirates	5.21		4032.0	18.426103646833013	May
226	hate	United Kingdom	4824	United Kingdom	GBR	826	United Kingdom	17.75	Statista	139284.0	271.77464788732397	May
227	hate	United States	15918	United States	USA	840	United States	64.2	Statista	454626.0	247.94392523364485	May
228	relief	Australia	234	Australia	AUS	36	Australia	5.0	Statista	22578.0	46.8	May
229	relief	Belgium	36	Belgium	BEL	56	Belgium	1.0		2268.0	36.0	May
230	relief	Brazil	24	Brazil	BRA	76	Brazil	14.35	Statista	1734.0	1.6724738675958188	May
231	relief	Canada	684	Canada	CAN	124	Canada	8.15	Statista	38382.0	83.92638036809815	May
232	relief	China	6	China	CHN	156	China	2.0	NY Times	7482.0	3.0	May
233	relief	France	24	France	FRA	250	France	8.9	Statista	3192.0	2.696629213483146	May
234	relief	Germany	18	Germany	DEU	276	Germany	6.1	Statista	4140.0	2.9508196721311477	May
235	relief	Ghana	66	Ghana	GHA	288	Ghana	2.0		6312.0	33.0	May
236	relief	Hong Kong	12	Hong Kong	HKG	344	Hong Kong	1.5		2994.0	8.0	May
237	relief	India	1770	India	IND	356	India	13.15	Statista	90480.0	134.60076045627375	May
238	relief	Indonesia	36	Indonesia	IDN	360	Indonesia	11.8		3954.0	3.0508474576271185	May
239	relief	Ireland	180	Ireland	IRL	372	Ireland	2.5		12138.0	72.0	May
240	relief	Italy	24	Italy	ITA	380	Italy	2.5		3822.0	9.6	May
241	relief	Japan	24	Japan	JPN	392	Japan	48.45	Statista	4314.0	0.49535603715170273	May
242	relief	Kenya	102	Kenya	KEN	404	Kenya	8.2	google	9228.0	12.439024390243903	May
243	relief	Malaysia	60	Malaysia	MYS	458	Malaysia	3.9	Statista	6930.0	15.384615384615385	May
244	relief	Mexico	6	Mexico	MEX	484	Mexico	25.7		1746.0	0.23346303501945526	May
245	relief	New Zealand	78	New Zealand	NZL	554	New Zealand	0.9	google	4464.0	86.66666666666667	May
246	relief	Nigeria	516	Nigeria	NGA	566	Nigeria	8.4		38400.0	61.42857142857142	May
247	relief	Pakistan	174	Pakistan	PAK	586	Pakistan	2.6	google	8358.0	66.92307692307692	May
248	relief	Republic of Korea	12	Republic of Korea	KOR	410	Republic of Korea	6.05	Statista	1848.0	1.9834710743801653	May
249	relief	Republic of the Philippines	132	Republic of the Philippines	PHL	608	Republic of the Philippines	7.15	Statista	11472.0	18.46153846153846	May
250	relief	Singapore	6	Singapore	SGP	702	Singapore	1.3		3246.0	4.615384615384615	May
251	relief	South Africa	390	South Africa	ZAF	710	South Africa	8.5	Business Tech	27030.0	45.88235294117647	May
252	relief	Spain	42	Spain	ESP	724	Spain	8.4	Statista	4080.0	5.0	May
253	relief	Sri Lanka	6	Sri Lanka	LKA	144	Sri Lanka	0.5		1698.0	12.0	May
254	relief	Sweden	6	Sweden	SWE	752	Sweden	2.0		1422.0	3.0	May
255	relief	Switzerland	42	Switzerland	CHE	756	Switzerland	0.8	Digital report switzerland	1902.0	52.5	May
256	relief	Thailand	36	Thailand	THA	764	Thailand	7.35	Statista	2736.0	4.8979591836734695	May
257	relief	The Netherlands	42	The Netherlands	NLD	528	The Netherlands	2.8		2970.0	15.000000000000002	May
258	relief	Turkey	6	Turkey	TUR	792	Turkey	13.65	Statista	1134.0	0.43956043956043955	May
259	relief	Uganda	132	Uganda	UGA	800						May
260	relief	United Arab Emirates	84	United Arab Emirates	ARE	784	United Arab Emirates	5.21		4032.0	16.122840690978887	May
261	relief	United Kingdom	3168	United Kingdom	GBR	826	United Kingdom	17.75	Statista	139284.0	178.4788732394366	May
262	relief	United States	5100	United States	USA	840	United States	64.2	Statista	454626.0	79.43925233644859	May
263	sadness	Australia	336	Australia	AUS	36	Australia	5.0	Statista	22578.0	67.2	May
264	sadness	Belgium	42	Belgium	BEL	56	Belgium	1.0		2268.0	42.0	May
265	sadness	Brazil	24	Brazil	BRA	76	Brazil	14.35	Statista	1734.0	1.6724738675958188	May
266	sadness	Canada	624	Canada	CAN	124	Canada	8.15	Statista	38382.0	76.56441717791411	May
267	sadness	France	36	France	FRA	250	France	8.9	Statista	3192.0	4.044943820224719	May
268	sadness	Germany	66	Germany	DEU	276	Germany	6.1	Statista	4140.0	10.819672131147541	May
269	sadness	Ghana	54	Ghana	GHA	288	Ghana	2.0		6312.0	27.0	May
270	sadness	Hong Kong	6	Hong Kong	HKG	344	Hong Kong	1.5		2994.0	4.0	May
271	sadness	India	2310	India	IND	356	India	13.15	Statista	90480.0	175.66539923954372	May
272	sadness	Indonesia	36	Indonesia	IDN	360	Indonesia	11.8		3954.0	3.0508474576271185	May
273	sadness	Ireland	216	Ireland	IRL	372	Ireland	2.5		12138.0	86.4	May
274	sadness	Italy	54	Italy	ITA	380	Italy	2.5		3822.0	21.6	May
275	sadness	Japan	36	Japan	JPN	392	Japan	48.45	Statista	4314.0	0.7430340557275541	May
276	sadness	Kenya	156	Kenya	KEN	404	Kenya	8.2	google	9228.0	19.02439024390244	May
277	sadness	Kingdom of Saudi Arabia	18	Kingdom of Saudi Arabia	SAU	682	Kingdom of Saudi Arabia	15.0	Statista	1404.0	1.2	May
278	sadness	Malaysia	30	Malaysia	MYS	458	Malaysia	3.9	Statista	6930.0	7.6923076923076925	May
279	sadness	Mexico	24	Mexico	MEX	484	Mexico	25.7		1746.0	0.933852140077821	May
280	sadness	New Zealand	54	New Zealand	NZL	554	New Zealand	0.9	google	4464.0	60.0	May
281	sadness	Nigeria	414	Nigeria	NGA	566	Nigeria	8.4		38400.0	49.285714285714285	May
282	sadness	Pakistan	198	Pakistan	PAK	586	Pakistan	2.6	google	8358.0	76.15384615384615	May
283	sadness	Republic of Korea	6	Republic of Korea	KOR	410	Republic of Korea	6.05	Statista	1848.0	0.9917355371900827	May
284	sadness	Republic of the Philippines	144	Republic of the Philippines	PHL	608	Republic of the Philippines	7.15	Statista	11472.0	20.13986013986014	May
285	sadness	Singapore	30	Singapore	SGP	702	Singapore	1.3		3246.0	23.076923076923077	May
286	sadness	South Africa	654	South Africa	ZAF	710	South Africa	8.5	Business Tech	27030.0	76.94117647058823	May
287	sadness	Spain	12	Spain	ESP	724	Spain	8.4	Statista	4080.0	1.4285714285714286	May
288	sadness	Sri Lanka	12	Sri Lanka	LKA	144	Sri Lanka	0.5		1698.0	24.0	May
289	sadness	Sweden	18	Sweden	SWE	752	Sweden	2.0		1422.0	9.0	May
290	sadness	Switzerland	12	Switzerland	CHE	756	Switzerland	0.8	Digital report switzerland	1902.0	15.0	May
291	sadness	Thailand	18	Thailand	THA	764	Thailand	7.35	Statista	2736.0	2.4489795918367347	May
292	sadness	The Netherlands	36	The Netherlands	NLD	528	The Netherlands	2.8		2970.0	12.857142857142858	May
293	sadness	Turkey	6	Turkey	TUR	792	Turkey	13.65	Statista	1134.0	0.43956043956043955	May
294	sadness	Uganda	156	Uganda	UGA	800						May
295	sadness	United Arab Emirates	24	United Arab Emirates	ARE	784	United Arab Emirates	5.21		4032.0	4.606525911708253	May
296	sadness	United Kingdom	3288	United Kingdom	GBR	826	United Kingdom	17.75	Statista	139284.0	185.2394366197183	May
297	sadness	United States	6936	United States	USA	840	United States	64.2	Statista	454626.0	108.03738317757009	May
298	surprise	Australia	516	Australia	AUS	36	Australia	5.0	Statista	22578.0	103.2	May
299	surprise	Belgium	72	Belgium	BEL	56	Belgium	1.0		2268.0	72.0	May
300	surprise	Brazil	78	Brazil	BRA	76	Brazil	14.35	Statista	1734.0	5.435540069686411	May
301	surprise	Canada	1068	Canada	CAN	124	Canada	8.15	Statista	38382.0	131.04294478527606	May
302	surprise	China	48	China	CHN	156	China	2.0	NY Times	7482.0	24.0	May
303	surprise	France	120	France	FRA	250	France	8.9	Statista	3192.0	13.48314606741573	May
304	surprise	Germany	132	Germany	DEU	276	Germany	6.1	Statista	4140.0	21.639344262295083	May
305	surprise	Ghana	168	Ghana	GHA	288	Ghana	2.0		6312.0	84.0	May
306	surprise	Hong Kong	42	Hong Kong	HKG	344	Hong Kong	1.5		2994.0	28.0	May
307	surprise	India	3012	India	IND	356	India	13.15	Statista	90480.0	229.04942965779466	May
308	surprise	Indonesia	120	Indonesia	IDN	360	Indonesia	11.8		3954.0	10.169491525423728	May
309	surprise	Ireland	306	Ireland	IRL	372	Ireland	2.5		12138.0	122.4	May
310	surprise	Italy	126	Italy	ITA	380	Italy	2.5		3822.0	50.4	May
311	surprise	Japan	72	Japan	JPN	392	Japan	48.45	Statista	4314.0	1.4860681114551082	May
312	surprise	Kenya	246	Kenya	KEN	404	Kenya	8.2	google	9228.0	30.000000000000004	May
313	surprise	Kingdom of Saudi Arabia	24	Kingdom of Saudi Arabia	SAU	682	Kingdom of Saudi Arabia	15.0	Statista	1404.0	1.6	May
314	surprise	Malaysia	138	Malaysia	MYS	458	Malaysia	3.9	Statista	6930.0	35.38461538461539	May
315	surprise	Mexico	24	Mexico	MEX	484	Mexico	25.7		1746.0	0.933852140077821	May
316	surprise	New Zealand	156	New Zealand	NZL	554	New Zealand	0.9	google	4464.0	173.33333333333334	May
317	surprise	Nigeria	960	Nigeria	NGA	566	Nigeria	8.4		38400.0	114.28571428571428	May
318	surprise	Pakistan	204	Pakistan	PAK	586	Pakistan	2.6	google	8358.0	78.46153846153845	May
319	surprise	Republic of the Philippines	198	Republic of the Philippines	PHL	608	Republic of the Philippines	7.15	Statista	11472.0	27.69230769230769	May
320	surprise	Singapore	66	Singapore	SGP	702	Singapore	1.3		3246.0	50.76923076923077	May
321	surprise	South Africa	762	South Africa	ZAF	710	South Africa	8.5	Business Tech	27030.0	89.6470588235294	May
322	surprise	Spain	198	Spain	ESP	724	Spain	8.4	Statista	4080.0	23.57142857142857	May
323	surprise	Sri Lanka	24	Sri Lanka	LKA	144	Sri Lanka	0.5		1698.0	48.0	May
324	surprise	Sweden	60	Sweden	SWE	752	Sweden	2.0		1422.0	30.0	May
325	surprise	Switzerland	48	Switzerland	CHE	756	Switzerland	0.8	Digital report switzerland	1902.0	60.0	May
326	surprise	Thailand	72	Thailand	THA	764	Thailand	7.35	Statista	2736.0	9.795918367346939	May
327	surprise	The Netherlands	96	The Netherlands	NLD	528	The Netherlands	2.8		2970.0	34.285714285714285	May
328	surprise	Turkey	30	Turkey	TUR	792	Turkey	13.65	Statista	1134.0	2.1978021978021975	May
329	surprise	Uganda	198	Uganda	UGA	800						May
330	surprise	United Arab Emirates	108	United Arab Emirates	ARE	784	United Arab Emirates	5.21		4032.0	20.72936660268714	May
331	surprise	United Kingdom	5388	United Kingdom	GBR	826	United Kingdom	17.75	Statista	139284.0	303.5492957746479	May
332	surprise	United States	11286	United States	USA	840	United States	64.2	Statista	454626.0	175.79439252336448	May
333	worry	Australia	1074	Australia	AUS	36	Australia	5.0	Statista	22578.0	214.8	May
334	worry	Belgium	126	Belgium	BEL	56	Belgium	1.0		2268.0	126.0	May
335	worry	Brazil	126	Brazil	BRA	76	Brazil	14.35	Statista	1734.0	8.78048780487805	May
336	worry	Canada	2304	Canada	CAN	124	Canada	8.15	Statista	38382.0	282.69938650306744	May
337	worry	China	102	China	CHN	156	China	2.0	NY Times	7482.0	51.0	May
338	worry	France	156	France	FRA	250	France	8.9	Statista	3192.0	17.528089887640448	May
339	worry	Germany	264	Germany	DEU	276	Germany	6.1	Statista	4140.0	43.278688524590166	May
340	worry	Ghana	288	Ghana	GHA	288	Ghana	2.0		6312.0	144.0	May
341	worry	Hong Kong	78	Hong Kong	HKG	344	Hong Kong	1.5		2994.0	52.0	May
342	worry	India	8502	India	IND	356	India	13.15	Statista	90480.0	646.5399239543726	May
343	worry	Indonesia	114	Indonesia	IDN	360	Indonesia	11.8		3954.0	9.661016949152541	May
344	worry	Ireland	744	Ireland	IRL	372	Ireland	2.5		12138.0	297.6	May
345	worry	Italy	168	Italy	ITA	380	Italy	2.5		3822.0	67.2	May
346	worry	Japan	102	Japan	JPN	392	Japan	48.45	Statista	4314.0	2.1052631578947367	May
347	worry	Kenya	570	Kenya	KEN	404	Kenya	8.2	google	9228.0	69.51219512195122	May
348	worry	Kingdom of Saudi Arabia	72	Kingdom of Saudi Arabia	SAU	682	Kingdom of Saudi Arabia	15.0	Statista	1404.0	4.8	May
349	worry	Malaysia	306	Malaysia	MYS	458	Malaysia	3.9	Statista	6930.0	78.46153846153847	May
350	worry	Mexico	60	Mexico	MEX	484	Mexico	25.7		1746.0	2.3346303501945527	May
351	worry	New Zealand	186	New Zealand	NZL	554	New Zealand	0.9	google	4464.0	206.66666666666666	May
352	worry	Nigeria	2370	Nigeria	NGA	566	Nigeria	8.4		38400.0	282.1428571428571	May
353	worry	Pakistan	528	Pakistan	PAK	586	Pakistan	2.6	google	8358.0	203.07692307692307	May
354	worry	Republic of Korea	72	Republic of Korea	KOR	410	Republic of Korea	6.05	Statista	1848.0	11.900826446280993	May
355	worry	Republic of the Philippines	594	Republic of the Philippines	PHL	608	Republic of the Philippines	7.15	Statista	11472.0	83.07692307692307	May
356	worry	Singapore	126	Singapore	SGP	702	Singapore	1.3		3246.0	96.92307692307692	May
357	worry	South Africa	1722	South Africa	ZAF	710	South Africa	8.5	Business Tech	27030.0	202.58823529411765	May
358	worry	Spain	246	Spain	ESP	724	Spain	8.4	Statista	4080.0	29.285714285714285	May
359	worry	Sri Lanka	126	Sri Lanka	LKA	144	Sri Lanka	0.5		1698.0	252.0	May
360	worry	Sweden	78	Sweden	SWE	752	Sweden	2.0		1422.0	39.0	May
361	worry	Switzerland	60	Switzerland	CHE	756	Switzerland	0.8	Digital report switzerland	1902.0	75.0	May
362	worry	Thailand	174	Thailand	THA	764	Thailand	7.35	Statista	2736.0	23.6734693877551	May
363	worry	The Netherlands	180	The Netherlands	NLD	528	The Netherlands	2.8		2970.0	64.28571428571429	May
364	worry	Turkey	30	Turkey	TUR	792	Turkey	13.65	Statista	1134.0	2.1978021978021975	May
365	worry	Uganda	384	Uganda	UGA	800						May
366	worry	United Arab Emirates	282	United Arab Emirates	ARE	784	United Arab Emirates	5.21		4032.0	54.12667946257198	May
367	worry	United Kingdom	12918	United Kingdom	GBR	826	United Kingdom	17.75	Statista	139284.0	727.7746478873239	May
368	worry	United States	24714	United States	USA	840	United States	64.2	Statista	454626.0	384.95327102803736	May
